# Supplementary material for: From phenotypical investigation to RNA-sequencing for gene expression analysis: A workflow for single and pooled rare cells
Source: Front Genet. 2022 Nov 14;13:1012191. doi: 10.3389/fgene.2022.1012191 (PMC9703136; doi:10.3389/fgene.2022.1012191)
Supplement: Supplementary file 1 [file Table1.xls]

## Sheet: Venn Diagram selection unfixed
			10-cell pool unfixed vs. Reference						RNA unfixed vs. Reference						Single cell unfixed vs. Reference
Name	Chromosome	Region	Max group mean	Log2 fold change	Fold change	P-value	FDR p-value	Bonferroni	Max group mean	Log2 fold change	Fold change	P-value	FDR p-value	Bonferroni	Max group mean	Log2 fold change	Fold change	P-value	FDR p-value	Bonferroni
FABP3	1	complement(31359595..31373618)	570.18	-8.73266	-425.397	0.005122	0.192236	1	570.18	-7.7401	-213.798	1.037e-23	1.81e-21	1.9e-19	570.18	-9.36954	-661.473	0.0318984	0.405376	1
TSPAN1	1	46175087..46196489	114.254	-6.6579	-100.978	0.0331192	0.363475	1	114.254	-1.19511	-2.28962	0.000207	0.001697	1	114.254	-3.96671	-15.635	0.005058	0.275569	1
BCL10	1	complement(85265776..85276632)	1068.7	3.35465	10.2294	0.0002239	0.0226778	1	149.297	3.71034	13.0895	4.495e-06	6.088e-05	0.0823777	1586.98	3.27996	9.71329	0.003854	0.226645	1
F3	1	complement(94529173..94541857)	4773.47	4.99826	31.9615	6.327e-12	7.27e-09	9.451e-08	964.425	5.67699	51.1615	8.081e-19	9.085e-17	1.481e-14	1761.36	2.90489	7.48963	0.004984	0.273533	1
TXNIP	1	complement(145992435..145996579)	542.657	-8.6976	-415.183	0.005251	0.193112	1	542.657	-1.09229	-2.13212	3.86e-12	1.814e-10	7.073e-08	542.657	-9.33453	-645.613	0.0324257	0.405376	1
MRPS21	1	150293842..150308979	152.836	-3.51196	-11.4079	0.0009041	0.0685493	1	256.49	0.954634	1.93809	0.0001887	0.00156	1	152.836	-4.16897	-17.9881	0.00293	0.179417	1
PSMB4	1	151399573..151401937	5640.79	1.8805	3.68202	1.11e-05	0.002241	0.165813	670.356	1.38447	2.61076	2.605e-10	9.181e-09	4.774e-06	603.555	-2.17718	-4.52269	0.004332	0.243177	1
S100A6	1	complement(153534599..153536049)	608.903	-4.25435	-19.0848	1.799e-08	1.12e-05	0.0002688	1493.95	1.41835	2.67279	2.637e-19	3.078e-17	4.832e-15	608.903	-6.14982	-71.0035	1.873e-05	0.003653	0.277591
RPS27	1	153990755..153992155	1760.89	-7.89356	-237.793	8.339e-09	5.416e-06	0.0001246	1760.89	-1.38217	-2.6066	1.49e-11	6.335e-10	2.73e-07	1760.89	-11.0147	-2069.02	0.0116667	0.405376	1
NAXE	1	156591776..156599818	158.801	-6.96878	-125.26	0.0254961	0.363475	1	368.015	1.37765	2.59845	2.619e-08	6.425e-07	0.00048	309.981	-2.38793	-5.23408	0.002696	0.16716	1
HDGF	1	complement(156742107..156752448)	97.4541	-6.27235	-77.2974	0.0437324	0.363475	1	408.309	2.24831	4.75127	1.595e-13	9.37e-12	2.923e-09	154.991	-2.65562	-6.30116	0.0102981	0.405376	1
F11R	1	complement(160995211..161021152)	1149.65	2.05153	4.14545	0.0132111	0.303124	1	206.555	2.14078	4.41	2.933e-07	5.439e-06	0.005374	77.4954	-2.78422	-6.88863	0.0498988	0.405376	1
APOA2	1	complement(161222292..161223628)	1338.49	-9.90178	-956.603	0.001467	0.0945555	1	1338.49	-10.0307	-1046.01	1.274e-19	1.556e-17	2.334e-15	1338.49	-10.5381	-1486.91	0.0157007	0.405376	1
ATP1B1	1	169106690..169132719	2563.86	-1.10792	-2.15534	0.009103	0.265115	1	995.812	-0.682971	-1.60544	7.921e-05	0.0007375	1	995.812	-10.167	-1149.63	0.019851	0.405376	1
GLUL	1	complement(182378093..182392206)	370.784	-8.19476	-293	0.008568	0.254513	1	370.784	-2.83711	-7.14587	4.263e-35	1.953e-32	7.812e-31	370.784	-8.83218	-455.777	0.0429272	0.405376	1
TNNT2	1	complement(201359014..201377828)	319.913	-8.00643	-257.144	0.0105594	0.282156	1	319.913	-8.12171	-278.533	6.336e-13	3.445e-11	1.161e-08	319.913	-8.64387	-400.004	0.04801	0.405376	1
PIGR	1	complement(206928522..206946466)	686.048	-9.05688	-532.59	0.003756	0.160744	1	686.048	-9.17702	-578.839	3.162e-16	2.733e-14	5.794e-12	686.048	-9.69352	-828.018	0.0265621	0.405376	1
CD46	1	207752038..207795516	100.693	-6.43111	-86.2891	0.0392054	0.363475	1	278.333	1.5041	2.83647	3.008e-07	5.545e-06	0.005512	100.693	-3.74027	-13.3639	0.007859	0.386893	1
G0S2	1	209675412..209676390	418.81	-8.23889	-302.102	0.008162	0.249319	1	418.81	-1.44918	-2.73053	1.141e-13	6.856e-12	2.091e-09	418.81	-8.87628	-469.922	0.0418212	0.405376	1
ACTA1	1	complement(229431245..229434096)	447.235	-8.42489	-343.673	0.006959	0.225975	1	447.235	-8.54293	-372.973	1.699e-14	1.12e-12	3.114e-10	447.235	-9.06202	-534.491	0.0379427	0.405376	1
RPS7	2	3575260..3580920	249.055	-2.16103	-4.47234	0.002146	0.115292	1	715.531	1.6636	3.16806	4.399e-15	3.186e-13	8.062e-11	237.151	-3.94782	-15.4317	0.0002517	0.025545	1
EPAS1	2	46297407..46386697	342.768	-4.70696	-26.1177	8.402e-06	0.001868	0.125506	342.768	-2.0823	-4.23482	5.341e-22	8.088e-20	9.787e-18	342.768	-5.36143	-41.1103	0.0001788	0.0190658	1
BCYRN1	2	47335315..47335514	446.032	-3.39965	-10.5535	1.054e-06	0.0003148	0.0157389	446.032	-4.93566	-30.6042	2.71e-39	1.419e-36	4.966e-35	446.032	-9.09462	-546.706	0.0373442	0.405376	1
SPTBN1	2	54456327..54671446	342.88	-3.46262	-11.0243	1.051e-05	0.002181	0.157061	342.88	-0.849042	-1.8013	7.998e-05	0.0007432	1	342.88	-8.70792	-418.164	0.0460829	0.405376	1
MDH1	2	63588963..63607197	640.352	-8.92201	-485.056	0.004219	0.172416	1	640.352	-1.05283	-2.0746	3.661e-10	1.259e-08	6.708e-06	640.352	-9.55875	-754.17	0.0285807	0.405376	1
SFTPB	2	complement(85657307..85668741)	953.833	-9.47236	-710.338	0.002358	0.122138	1	953.833	-9.59941	-775.73	4.562e-18	4.723e-16	8.36e-14	953.833	-10.1088	-1104.23	0.0205177	0.405376	1
FABP1	2	complement(88122982..88128062)	1343.01	-9.96739	-1001.11	0.001358	0.0901382	1	1343.01	-10.1013	-1098.48	6.458e-20	7.997e-18	1.184e-15	1343.01	-10.6037	-1556.05	0.0150377	0.405376	1
MZT2A	2	complement(131469724..131493080)	135.771	-4.27668	-19.3825	0.002045	0.113145	1	385.758	1.60621	3.04451	4.482e-10	1.529e-08	8.213e-06	135.771	-4.07263	-16.8261	0.004107	0.234948	1
ATP5MC3	2	complement(175176258..175181710)	442.647	-5.89562	-59.5331	1.849e-05	0.00341	0.276234	442.647	-0.898122	-1.86364	2.017e-06	2.996e-05	0.0369697	442.647	-3.80261	-13.954	7.56e-06	0.001846	0.112021
TTN	2	complement(178525989..178807423)	953.461	-9.41608	-683.161	0.002488	0.126001	1	953.461	-8.88452	-472.615	8.192e-24	1.472e-21	1.501e-19	953.461	-10.0526	-1062.02	0.0211894	0.405376	1
HSPD1	2	complement(197486584..197500274)	123.739	-2.24599	-4.74362	0.007811	0.242414	1	562.842	2.42779	5.38068	2.123e-17	1.995e-15	3.891e-13	12339.6	3.34803	10.1826	0.0001318	0.0156643	1
SUMO1	2	complement(202206180..202238599)	2096.84	1.81198	3.51123	0.003986	0.167259	1	436.782	2.21792	4.65221	4.229e-13	2.356e-11	7.751e-09	105.082	-3.68933	-12.9002	0.008752	0.405376	1
EEF1B2	2	206159594..206162929	437.919	-1.53407	-2.89602	0.0217572	0.363475	1	685.55	1.73572	3.33045	9.666e-15	6.659e-13	1.771e-10	200.651	-3.21013	-9.25432	0.001079	0.0783506	1
FN1	2	complement(215360440..215436167)	385.474	-8.25255	-304.977	0.008117	0.248581	1	385.474	-2.11617	-4.33541	1.478e-24	2.944e-22	2.709e-20	385.474	-8.88992	-474.388	0.0415871	0.405376	1
CNOT9	2	218568578..218597080	1523.41	2.04594	4.12943	0.0003023	0.0275291	1	149.555	1.43066	2.6957	0.0005751	0.003995	1	71.9632	-2.9677	-7.82287	0.0374862	0.405376	1
DES	2	219418377..219426734	469.21	-8.47498	-355.815	0.006585	0.21808	1	469.21	-8.5935	-386.279	8.681e-15	6.048e-13	1.591e-10	469.21	-9.11209	-553.367	0.0368242	0.405376	1
ITM2C	2	230864185..230879254	321.138	-7.96797	-250.379	0.010711	0.283181	1	321.138	-4.64617	-25.0401	4.624e-31	1.569e-28	8.473e-27	321.138	-8.60557	-389.526	0.048651	0.405376	1
NCL	2	complement(231453531..231464484)	107.971	-2.49403	-5.63348	0.00677	0.221769	1	266.124	1.51199	2.85203	6.209e-07	1.059e-05	0.0113778	214.928	-1.80128	-3.4853	0.0233945	0.405376	1
PTMA	2	231708525..231713541	1267.52	-3.47334	-11.1066	1.568e-10	1.378e-07	2.342e-06	1940.88	0.795814	1.73606	1.451e-09	4.615e-08	2.658e-05	2385.51	-2.35399	-5.11238	0.0002061	0.0216647	1
LOC105376938	3	complement(5691054..5700509)	858.816	4.47317	22.2104	0.0002413	0.0232906	1	201.399	7.73552	213.119	0.005324	0.025376	1	2075.6	4.81329	28.1153	2.029e-05	0.003806	0.300667
LSM3	3	14178817..14201122	1348	1.60187	3.03536	0.0260576	0.363475	1	220.217	1.52891	2.88567	5.879e-06	7.63e-05	0.107733	85.0919	-3.35647	-10.2423	0.019019	0.405376	1
RPL15	3	23916545..23924631	557.302	-2.48073	-5.5818	0.0002582	0.0240832	1	1536.12	1.60576	3.04355	9.952e-23	1.6e-20	1.824e-18	539.235	-9.33865	-647.46	0.0324785	0.405376	1
MYL3	3	complement(46857867..46863483)	443.433	-8.44339	-348.108	0.006924	0.225579	1	443.433	-8.5626	-378.093	1.582e-14	1.047e-12	2.899e-10	443.433	-9.08043	-541.355	0.037735	0.405376	1
RPL24	3	complement(101681091..101686718)	822.253	-1.4755	-2.78079	0.003072	0.14074	1	720.587	0.763775	1.69793	3.49e-05	0.0003673	0.639514	462.129	-9.11405	-554.119	0.0368828	0.405376	1
TF	3	133661998..133796641	416.839	-8.32837	-321.432	0.007589	0.238144	1	416.839	-8.4454	-348.593	3.043e-14	1.943e-12	5.577e-10	416.839	-8.9656	-499.938	0.0399705	0.405376	1
MBNL1	3	152243656..152465780	129.365	-6.74514	-107.272	0.0308548	0.363475	1	129.365	-0.805445	-1.74768	0.005553	0.0263226	1	129.365	-4.0533	-16.6021	0.004077	0.234165	1
SEC62	3	169966136..169998373	478.647	-5.10233	-34.3522	1.189e-06	0.0003484	0.0177671	478.647	-0.854707	-1.80839	3.083e-06	4.32e-05	0.0565039	478.647	-9.0887	-544.465	0.0372971	0.405376	1
LIPH	3	complement(185506262..185552661)	1161.53	2.20439	4.60879	0.0007014	0.0569397	1	240.302	2.69539	6.4773	2.487e-08	6.133e-07	0.0004557	1272.54	1.89564	3.72088	0.0212101	0.405376	1
RPL35A	3	197950190..197956610	505.799	-2.23855	-4.71921	0.0006291	0.0516233	1	688.186	0.724932	1.65282	0.0003747	0.002871	1	439.978	-3.28154	-9.72395	1.409e-05	0.002959	0.20874
ATP5ME	4	complement(672436..674338)	904.812	-6.89521	-119.032	3.708e-07	0.0001231	0.005538	904.812	-3.32892	-10.0486	1.036e-70	1.898e-67	1.898e-66	904.812	-10.0161	-1035.48	0.0216734	0.405376	1
KLF3	4	38664079..38701517	58.6875	-3.28925	-9.77605	0.0178834	0.356882	1	144.013	1.22938	2.34466	0.0009752	0.006416	1	2389.92	1.9566	3.88145	0.0213331	0.405376	1
UGDH	4	complement(39498755..39527439)	1464.24	2.00476	4.01323	0.004988	0.191524	1	178.443	1.62384	3.08193	1.342e-05	0.0001581	0.24594	115.374	-2.12233	-4.35395	0.0434319	0.405376	1
OCIAD2	4	complement(48885019..48906828)	80.0984	-3.47727	-11.1368	0.0108374	0.283181	1	909.532	3.69892	12.9864	4.943e-27	1.258e-24	9.059e-23	80.0984	-3.27272	-9.6647	0.0200679	0.405376	1
JCHAIN	4	complement(70655541..70666508)	4574.38	-11.7415	-3424.13	0.000168	0.0183115	1	4574.38	-11.8721	-3748.5	4.555e-26	1.056e-23	8.346e-22	4574.38	-12.3775	-5321.1	0.004602	0.25542	1
ALB	4	73404287..73421482	3946.63	-11.5237	-2944.26	0.000217	0.0222426	1	3946.63	-11.6572	-3229.81	1.525e-25	3.213e-23	2.795e-21	3946.63	-12.1597	-4575.42	0.005339	0.28875	1
CCNI	4	complement(77047155..77075989)	328.141	-2.93282	-7.63602	4.183e-05	0.006148	0.624841	328.141	-0.944215	-1.92414	1.502e-05	0.0001743	0.275189	328.141	-8.62246	-394.113	0.0482998	0.405376	1
CNOT6L	4	complement(77713387..77820269)	66.4395	-2.29069	-4.89289	0.0318977	0.363475	1	59.2931	-1.02618	-2.03662	0.0189531	0.0706576	1	125.628	-2.94602	-7.70621	0.0391328	0.405376	1
SPARCL1	4	complement(87473330..87529503)	447.034	-8.38786	-334.964	0.00711	0.228873	1	447.034	-7.84634	-230.135	9.273e-19	1.036e-16	1.699e-14	447.034	-9.02509	-520.983	0.0385798	0.405376	1
ADH1B	4	complement(99304971..99321401)	501.096	-8.57771	-382.075	0.005995	0.207361	1	501.096	-8.69795	-415.282	4.869e-15	3.512e-13	8.922e-11	501.096	-9.21471	-594.161	0.0348446	0.405376	1
PPP3CA	4	complement(101023418..101348295)	543.732	-2.97461	-7.86044	3.472e-06	0.0008233	0.0518679	543.732	-0.592071	-1.50741	0.0110413	0.0460541	1	543.732	-9.31343	-636.24	0.033046	0.405376	1
FGB	4	154562980..154572763	409.847	-8.23922	-302.17	0.008199	0.249921	1	409.847	-8.35367	-327.119	4.796e-14	2.949e-12	8.789e-10	409.847	-8.8766	-470.027	0.0418782	0.405376	1
HMGB2	4	complement(173331376..173334358)	39.437	-2.88435	-7.38374	0.0360108	0.363475	1	107.737	1.31295	2.48448	0.002305	0.0129338	1	4645.56	3.19079	9.13109	0.0001108	0.0138031	1
GPM6A	4	complement(175632937..176002691)	314.082	-2.21915	-4.6562	0.0008141	0.0626811	1	271.457	-5.76666	-54.4424	1.066e-22	1.67e-20	1.954e-18	412.613	-2.72742	-6.6227	0.0002684	0.0262025	1
SLC25A4	4	185143266..185150382	697.544	-9.06803	-536.722	0.003624	0.156919	1	697.544	-3.46413	-11.0359	4.214e-62	3.861e-59	7.723e-58	697.544	-9.70468	-834.446	0.0261947	0.405376	1
CCDC152	5	42756818..42802439	316.152	-7.96774	-250.339	0.0107507	0.283181	1	316.152	-8.07917	-270.442	5.281e-13	2.897e-11	9.677e-09	316.152	-8.60531	-389.453	0.0487089	0.405376	1
SELENOP	5	complement(42799880..42812076)	579.382	-8.74429	-428.84	0.005081	0.192236	1	579.382	-8.86429	-466.033	1.782e-15	1.366e-13	3.266e-11	579.382	-9.38117	-666.828	0.0317197	0.405376	1
MAP1B	5	72107475..72209565	426.44	-8.3672	-330.201	0.007263	0.233313	1	426.44	-5.72413	-52.8608	6.721e-37	3.241e-34	1.232e-32	426.44	-9.00439	-513.562	0.0390374	0.405376	1
COX7C	5	86617941..86620962	780.374	-4.97811	-31.5181	5.311e-09	3.778e-06	7.933e-05	780.374	-1.26721	-2.40696	3.724e-08	8.715e-07	0.0006824	780.374	-9.88818	-947.63	0.0237142	0.405376	1
LOC105379070	5	88099001..88116147	12301.2	1.04446	2.06259	0.007339	0.233738	1	1045.37	-3.21137	-9.26227	2.317e-29	6.531e-27	4.245e-25	36182.3	1.78315	3.44178	0.0005459	0.0470313	1
HINT1	5	complement(131159027..131165348)	293.714	-3.04232	-8.23815	5.433e-05	0.007445	0.811474	585.587	1.01109	2.01544	1.9e-06	2.84e-05	0.0348161	293.714	-4.25633	-19.111	0.0001075	0.0136188	1
CXCL14	5	complement(135570679..135579279)	266.971	-5.21166	-37.0567	0.0001615	0.0181311	1	266.971	-6.68737	-103.062	7.194e-18	7.285e-16	1.318e-13	266.971	-4.07362	-16.8377	0.0001481	0.0167507	1
LARS	5	complement(146113026..146182787)	64.1714	-2.7764	-6.85138	0.0444091	0.363475	1	145.26	1.85277	3.61192	3.827e-05	0.0003946	0.701367	2611.21	2.47862	5.57366	0.006779	0.344032	1
CD74	5	complement(150400041..150412936)	641.769	-8.91545	-482.858	0.004226	0.172416	1	641.769	-4.66758	-25.4144	4.469e-59	3.723e-56	8.19e-55	641.769	-9.55222	-750.766	0.0286446	0.405376	1
RPS14	5	complement(150442635..150449739)	1372.81	-1.86857	-3.65171	0.001139	0.0791046	1	1728.29	1.10886	2.15675	9.264e-16	7.381e-14	1.698e-11	879.435	-6.67543	-102.213	2.901e-06	0.0009964	0.0429935
GPX3	5	151020591..151028988	877.101	-9.31726	-637.931	0.002789	0.132879	1	877.101	-5.15738	-35.6884	1.162e-70	1.936e-67	2.13e-66	877.101	-9.95381	-991.735	0.0225493	0.405376	1
C6orf62	6	complement(24704299..24720920)	3698.95	1.95121	3.867	7.156e-05	0.009543	1	487.211	1.74657	3.35561	1.125e-12	5.957e-11	2.061e-08	215.889	-2.80601	-6.9935	0.002279	0.147494	1
TUBB	6	30720201..30725426	162.195	-4.55197	-23.4575	0.001003	0.0741642	1	488.866	1.71536	3.28379	1.452e-12	7.473e-11	2.66e-08	232.997	-2.85737	-7.24692	0.001271	0.0905127	1
CLIC1	6	complement(31730581..31737318)	166.427	-7.04307	-131.879	0.0247736	0.363475	1	875.744	2.50241	5.66632	1.779e-25	3.705e-23	3.261e-21	166.427	-4.34999	-20.3929	0.002326	0.149868	1
DNPH1	6	complement(43225629..43229481)	94.9488	-3.78801	-13.8135	0.005194	0.192236	1	496.144	2.52315	5.74834	8.589e-16	6.873e-14	1.574e-11	94.9488	-3.58204	-11.9757	0.0104456	0.405376	1
HSP90AB1	6	44246166..44253888	1104.17	-1.29382	-2.45177	0.0494352	0.363475	1	995.352	0.954096	1.93737	1.193e-08	3.142e-07	0.0002187	591.597	-9.40811	-679.396	0.0310329	0.405376	1
SYNCRIP	6	complement(85607784..85643862)	99.5038	-6.32737	-80.3022	0.0422616	0.363475	1	242.764	1.45704	2.74545	2.661e-06	3.84e-05	0.0487648	99.5038	-3.63696	-12.4404	0.00942	0.405376	1
AKAP12	6	151239815..151358559	1953.05	2.64153	6.23994	4.29e-05	0.006161	0.640732	2817.69	5.89675	59.5799	1.048e-47	6.861e-45	1.921e-43	4020.73	2.86328	7.27666	0.0001316	0.0156643	1
NDUFA4	7	complement(10931943..10940153)	1034.06	-9.60992	-781.402	0.002046	0.113145	1	1034.06	-0.768002	-1.70291	3.981e-06	5.435e-05	0.0729435	1034.06	-5.98528	-63.3502	2.55e-08	2.099e-05	0.0003778
PPIA	7	44795960..44803117	780.673	-1.51594	-2.85986	0.0136277	0.306109	1	916.81	1.25457	2.38597	2.853e-12	1.387e-10	5.228e-08	405.68	-2.73848	-6.67366	0.0002688	0.0262025	1
SUMF2	7	56064007..56080672	880.623	2.02708	4.07579	0.007298	0.233662	1	116.498	1.84755	3.59888	0.0002665	0.002122	1	3421.86	3.23207	9.39614	0.0001011	0.0130306	1
SEM1	7	complement(96481626..96709891)	197.485	-7.3691	-165.318	0.0186534	0.362544	1	735.457	1.91334	3.76679	1.788e-16	1.583e-14	3.277e-12	197.485	-3.7507	-13.4608	0.0005496	0.047079	1
AP1S1	7	101154476..101161276	65.9456	-3.08037	-8.45831	0.0233467	0.363475	1	1045.13	4.36404	20.5924	1.924e-28	5.186e-26	3.526e-24	125.628	-2.87812	-7.35191	0.0422098	0.405376	1
UPK3BL1	7	complement(102637025..102642791)	1521.46	2.94061	7.67737	6.423e-05	0.008644	0.959473	101.625	1.81337	3.51461	0.0005191	0.003654	1	2924.83	3.25106	9.52067	1.193e-05	0.002666	0.176826
SRPK2	7	complement(105110708..105399363)	83.7414	-2.07521	-4.21406	0.0208363	0.363475	1	145.409	1.11026	2.15885	0.002382	0.0133028	1	126.91	-2.34603	-5.08424	0.0248576	0.405376	1
IFRD1	7	112423144..112477203	565.779	2.54061	5.81833	0.0212096	0.363475	1	148.572	4.19901	18.3665	1.352e-05	0.000159	0.247834	5930.86	5.25993	38.3174	2.024e-06	0.0007497	0.0299869
UBE2H	7	complement(129830732..129952960)	78.4942	-3.40627	-10.6021	0.0124101	0.295174	1	323.359	2.31631	4.98058	3.222e-11	1.292e-09	5.904e-07	78.4942	-3.20206	-9.20269	0.0231666	0.405376	1
NDUFB2	7	140696708..140706643	768.072	-3.36233	-10.284	1.488e-06	0.0004067	0.0222297	768.072	-0.611877	-1.52825	7.887e-05	0.0007351	1	768.072	-9.79616	-889.074	0.0248531	0.405376	1
SFTPC	8	22161733..22164479	7794.87	-12.4639	-5649.38	6.163e-05	0.008369	0.920541	7794.87	-12.5982	-6200.8	5.86e-30	1.79e-27	1.074e-25	7794.87	-13.0998	-8778.79	0.002668	0.166114	1
DPYSL2	8	26514031..26658175	341.951	-8.05807	-266.514	0.0098	0.274374	1	341.951	-8.16864	-287.744	2.367e-13	1.364e-11	4.338e-09	341.951	-8.69555	-414.593	0.0463139	0.405376	1
CLU	8	complement(27596917..27615031)	837.252	-9.25813	-612.317	0.002952	0.137342	1	837.252	-5.87402	-58.6484	1.837e-62	1.87e-59	3.367e-58	837.252	-9.89473	-951.941	0.0233215	0.405376	1
RPL7	8	complement(73290242..73294466)	864.453	-2.00359	-4.00997	0.0007586	0.0593263	1	1473.51	1.29879	2.46022	1.376e-14	9.271e-13	2.522e-10	635.671	-6.24421	-75.8046	1.456e-05	0.002959	0.215767
UBE2W	8	complement(73780096..73878862)	131.961	-1.81365	-3.5153	0.0450004	0.363475	1	81.5435	-0.83434	-1.78304	0.0237199	0.0848773	1	81.5435	-3.42501	-10.7407	0.016856	0.405376	1
FABP5	8	81280536..81284775	425.401	-1.57554	-2.98048	0.022204	0.363475	1	237.183	-2.54783	-5.84754	1.335e-14	9.061e-13	2.446e-10	237.183	-4.93429	-30.5752	0.0007127	0.056779	1
FABP4	8	complement(81478419..81483233)	633.016	-8.9167	-483.276	0.004223	0.172416	1	633.016	-9.03947	-526.201	3.863e-16	3.292e-14	7.078e-12	633.016	-9.55345	-751.408	0.0286287	0.405376	1
DECR1	8	90001352..90053633	317.192	-2.12418	-4.35957	0.006069	0.208409	1	305.84	-2.4193	-5.3491	1.311e-22	2.035e-20	2.402e-18	305.84	-8.55247	-375.447	0.0499542	0.405376	1
UQCRB	8	complement(96226676..96235634)	438.972	-5.07589	-33.7283	1.72e-06	0.0004508	0.025697	438.972	-2.09918	-4.28466	8.454e-23	1.383e-20	1.549e-18	438.972	-9.06411	-535.266	0.037889	0.405376	1
COX6C	8	complement(99877865..99893707)	793.322	-9.2359	-602.95	0.003083	0.14074	1	793.322	-1.08009	-2.11416	1.233e-08	3.236e-07	0.0002259	793.322	-9.87245	-937.356	0.0237842	0.405376	1
PABPC1	8	complement(100702916..100722088)	638.719	-2.18505	-4.54743	0.0001853	0.0194672	1	1278.1	1.2548	2.38633	1.604e-13	9.39e-12	2.939e-09	570.27	-4.60292	-24.3006	8.208e-07	0.0003577	0.0121619
YWHAZ	8	complement(100916523..100954068)	323.516	-1.90786	-3.75252	0.002676	0.130188	1	356.825	0.803591	1.74544	0.0001386	0.001215	1	259.215	-3.28125	-9.72198	0.0002282	0.0235983	1
LY6E	8	143018485..143022410	130.936	-4.28709	-19.5228	0.002146	0.115292	1	363.484	1.52613	2.88013	3.284e-09	9.816e-08	6.017e-05	6817.87	2.80404	6.98394	8.461e-05	0.0111941	1
PUF60	8	complement(143816344..143830041)	97.1769	-6.32731	-80.299	0.0423415	0.363475	1	197.338	1.13673	2.19882	0.0001597	0.001375	1	97.1769	-3.63687	-12.4396	0.009569	0.405376	1
CYC1	8	144095076..144097525	345.717	-7.95152	-247.541	0.0108146	0.283181	1	786.194	1.44022	2.71362	2.93e-14	1.878e-12	5.37e-10	345.717	-8.58923	-385.138	0.0489937	0.405376	1
DNAJA1	9	33025203..33039907	153.213	-2.0851	-4.24303	0.0133306	0.304552	1	327.796	1.48656	2.80219	2.112e-08	5.267e-07	0.0003871	126.635	-3.99787	-15.9764	0.004928	0.272464	1
ALDOB	9	complement(101420560..101435774)	469.344	-8.51226	-365.128	0.00644	0.215212	1	469.344	-8.63183	-396.681	8.983e-15	6.212e-13	1.646e-10	469.344	-9.14926	-567.809	0.0362265	0.405376	1
KLF6	10	complement(3775996..3785281)	286.758	-1.62263	-3.07936	0.0226053	0.363475	1	395.319	1.58121	2.99222	2.17e-09	6.741e-08	3.977e-05	157.61	-3.24286	-9.46671	0.001804	0.123773	1
PHYH	10	complement(13277796..13300130)	90.5725	-6.33414	-80.6801	0.0429375	0.363475	1	90.5725	-0.980929	-1.97374	0.007078	0.032555	1	3909.77	1.96816	3.91268	0.0008688	0.0657761	1
ITGB1	10	complement(32900318..32958230)	365.762	-2.73628	-6.6635	0.0003569	0.0317338	1	1096.33	1.74598	3.35423	2.164e-21	3.173e-19	3.966e-17	1557.47	-1.21058	-2.31431	0.0436267	0.405376	1
HNRNPF	10	complement(43385617..43409248)	66.5273	-3.33101	-10.0631	0.0143007	0.312751	1	194.895	1.6541	3.14727	4.946e-06	6.65e-05	0.0906355	5235.58	2.88732	7.39896	0.000307	0.029164	1
REEP3	10	63521353..63625128	110.642	-2.39761	-5.26928	0.01448	0.315748	1	363.278	2.11551	4.33343	1.09e-11	4.711e-10	1.998e-07	110.642	-3.55019	-11.7142	0.0129052	0.405376	1
SAR1A	10	complement(70147289..70170514)	159.263	-3.04769	-8.26885	0.0009284	0.0693381	1	233.914	0.747371	1.67873	0.002787	0.0152896	1	5873.61	2.1333	4.38719	0.007487	0.372293	1
SFTPA2	10	complement(79555852..79560459)	853.581	-9.34347	-649.628	0.00273	0.13197	1	853.581	-9.46926	-708.813	1.391e-17	1.349e-15	2.55e-13	853.581	-9.97998	-1009.89	0.0222423	0.405376	1
SFTPA1	10	79610939..79615455	1053.21	-9.62159	-787.747	0.002009	0.113145	1	1053.21	-9.74936	-860.695	1.407e-18	1.544e-16	2.578e-14	1053.21	-10.258	-1224.51	0.0187317	0.405376	1
ADIRF	10	86968482..86970915	309.003	-7.96358	-249.618	0.0108524	0.283181	1	309.003	-2.37876	-5.2009	4.866e-21	6.967e-19	8.918e-17	309.003	-8.60109	-388.318	0.0489049	0.405376	1
ACTA2	10	complement(88935074..88991397)	346.799	-8.10274	-274.896	0.009415	0.268881	1	346.799	-5.88621	-59.146	4.039e-29	1.121e-26	7.401e-25	346.799	-8.74016	-427.613	0.0452218	0.405376	1
ANKRD1	10	complement(90912100..90921275)	1000.8	-4.31309	-19.8778	5.838e-11	5.451e-08	8.721e-07	1000.8	-4.512	-22.8164	1.196e-66	1.461e-63	2.191e-62	1000.8	-10.198	-1174.64	0.019505	0.405376	1
RPL13AP5	10	96750266..96750923	308.221	-2.58606	-6.00457	0.0004226	0.0364494	1	290.54	-1.90981	-3.75758	0.00367	0.018454	1	290.54	-3.27656	-9.69041	0.0001735	0.0188988	1
NDUFB8	10	complement(100523729..100529923)	324.905	-8.00388	-256.69	0.0103214	0.277679	1	552.257	0.826419	1.77328	1.337e-05	0.0001577	0.245048	324.905	-8.64143	-399.327	0.0476726	0.405376	1
ADD3	10	109996365..110135565	89.2759	-6.15604	-71.3101	0.0483716	0.363475	1	89.2759	-1.32302	-2.50189	0.0003371	0.002613	1	4672.99	2.03515	4.09867	0.03671	0.405376	1
RPLP2	11	809967..812876	1990.8	-1.33946	-2.53056	0.0396432	0.363475	1	1320.71	0.597138	1.51271	0.0241961	0.0860792	1	1404.28	-2.59972	-6.06167	0.0008689	0.0657761	1
IGF2	11	complement(2129112..2149603)	462.018	-8.45288	-350.404	0.006715	0.220928	1	462.018	-7.46109	-176.203	1.575e-22	2.426e-20	2.886e-18	462.018	-9.09	-544.958	0.037268	0.405376	1
HBB	11	complement(5225464..5227071)	1286.21	-9.93922	-981.753	0.001451	0.0945555	1	1286.21	-10.0707	-1075.47	3.041e-19	3.527e-17	5.573e-15	1286.21	-10.5755	-1525.96	0.0154686	0.405376	1
HBG1	11	complement(5248272..5249857)	313.458	-7.94423	-246.292	0.0112901	0.290715	1	313.458	-8.06639	-268.056	1.817e-12	9.199e-11	3.33e-08	313.458	-8.58177	-383.152	0.0497758	0.405376	1
HBG2	11	complement(5253188..5254781)	827.606	-9.30191	-631.182	0.002929	0.137342	1	827.606	-9.4353	-692.322	5.882e-17	5.389e-15	1.078e-12	827.606	-9.93845	-981.229	0.0229878	0.405376	1
C11orf58	11	16738647..16758340	189.612	-4.84827	-28.8054	0.0004896	0.0408524	1	539.961	1.53306	2.89399	1.208e-11	5.171e-10	2.213e-07	189.612	-3.71268	-13.1108	0.0004653	0.0420413	1
RPS13	11	complement(17074388..17077667)	514.345	-4.76186	-27.1308	3.058e-07	0.0001062	0.004568	953.538	0.963935	1.95062	1.409e-06	2.195e-05	0.0258187	514.345	-3.29025	-9.78284	1.45e-05	0.002959	0.214816
EIF3M	11	32583816..32606264	93.1099	-2.20458	-4.6094	0.0441028	0.363475	1	209.147	2.05765	4.16307	2.054e-07	3.991e-06	0.003763	89.0313	-2.88332	-7.37845	0.0459093	0.405376	1
ARHGAP1	11	complement(46677077..46700660)	621.268	1.63872	3.1139	0.042274	0.363475	1	173.616	2.73529	6.65893	5.733e-07	9.883e-06	0.0105055	1355.94	2.23872	4.71977	0.0139617	0.405376	1
FTH1	11	complement(61964285..61967634)	1916.64	-2.76408	-6.79314	7.169e-08	3.059e-05	0.001071	12321.8	2.81339	7.02936	3.947e-44	2.333e-41	7.233e-40	2985.17	-2.43669	-5.41398	7.601e-06	0.001846	0.112629
RTN3	11	63681315..63759891	181.518	-2.35027	-5.0992	0.003002	0.138828	1	153.514	-0.689666	-1.61291	0.0101292	0.0441106	1	153.514	-3.31499	-9.95205	0.001572	0.109882	1
PRDX5	11	64318121..64321823	306.728	-5.41732	-42.7343	7.582e-05	0.009762	1	729.685	1.36327	2.57267	4.456e-12	2.078e-10	8.166e-08	306.728	-5.20728	-36.9444	0.0002534	0.025545	1
FAU	11	complement(65120630..65122134)	439.389	-2.1853	-4.54822	0.003471	0.152949	1	909.124	1.18329	2.27094	4.979e-09	1.428e-07	9.124e-05	423.302	-8.98525	-506.791	0.0398755	0.405376	1
MALAT1	11	65497738..65506516	19532.5	-6.24972	-76.0944	5.17e-25	9.654e-22	7.723e-21	25739.3	0.631566	1.54925	5.58e-10	1.883e-08	1.023e-05	19532.5	-7.12091	-139.19	1.8e-37	8.89e-34	2.667e-33
TALAM1	11	complement(65499312..65507432)	1506.9	-6.73776	-106.725	2.275e-10	1.888e-07	3.399e-06	2437.54	0.918982	1.89078	0.0001155	0.001038	1	1808.8	-3.15611	-8.91425	1.205e-05	0.002666	0.178589
CFL1	11	complement(65854673..65858180)	1211.97	-1.02261	-2.03159	0.018654	0.362544	1	661.583	0.725155	1.65308	1.504e-05	0.0001744	0.275532	464.22	-4.22039	-18.6408	2.959e-06	0.0009964	0.0438434
DRAP1	11	65919426..65921563	132.163	-1.90026	-3.73281	0.0361754	0.363475	1	822.096	3.02191	8.1224	1.144e-25	2.496e-23	2.096e-21	110.404	-3.77089	-13.6506	0.008231	0.400917	1
PPP1CA	11	complement(67398183..67401858)	121.467	-2.23946	-4.7222	0.00997	0.275844	1	657.207	2.65842	6.31341	1.107e-20	1.503e-18	2.029e-16	160.849	-2.33481	-5.04483	0.0103281	0.405376	1
PPP6R3	11	68460718..68615334	79.5452	-2.21551	-4.64447	0.0354687	0.363475	1	171.916	1.76091	3.38911	1.47e-05	0.0001712	0.269331	2240.37	1.93994	3.83689	0.0445343	0.405376	1
CTTN	11	70398506..70436584	5573.51	3.4703	11.0832	2.399e-11	2.56e-08	3.583e-07	749.494	3.24415	9.47519	1.003e-23	1.768e-21	1.838e-19	4508.76	2.13877	4.40387	0.0192151	0.405376	1
RPS3	11	75399491..75422302	485.479	-2.84775	-7.19878	8.864e-06	0.001919	0.1324	1345.9	1.49343	2.81557	1.206e-17	1.182e-15	2.21e-13	485.479	-9.20951	-592.023	0.0351452	0.405376	1
CRYAB	11	complement(111908564..111923740)	727.574	-9.12436	-558.091	0.003548	0.155402	1	727.574	-7.54802	-187.146	9.851e-30	2.912e-27	1.805e-25	727.574	-9.76096	-867.643	0.0256151	0.405376	1
APOC3	11	116829907..116833072	377.767	-8.21389	-296.913	0.008594	0.254513	1	377.767	-8.33402	-322.694	1.242e-13	7.416e-12	2.277e-09	377.767	-8.85115	-461.808	0.0427591	0.405376	1
APOA1	11	complement(116835751..116837950)	570.078	-8.75751	-432.787	0.004957	0.190823	1	570.078	-8.87965	-471.021	1.177e-15	9.215e-14	2.156e-11	570.078	-9.39439	-672.965	0.0313687	0.405376	1
PAFAH1B2	11	117144284..117178173	97.3095	-3.5536	-11.7419	0.0101007	0.276833	1	124.441	0.76073	1.69435	0.024881	0.0879862	1	97.3095	-3.34745	-10.1785	0.0185791	0.405376	1
TAGLN	11	117199294..117207465	329.493	-7.97139	-250.972	0.0107621	0.283181	1	329.493	-5.93764	-61.2927	2.411e-25	4.908e-23	4.418e-21	329.493	-8.60899	-390.448	0.0486866	0.405376	1
GAPDH	12	6534517..6538371	2003.53	-1.93932	-3.83525	2.374e-05	0.004029	0.354562	2745.85	1.06343	2.08989	1.243e-08	3.258e-07	0.0002277	1445.68	-4.93974	-30.691	7.206e-12	8.898e-09	1.068e-07
A2M	12	complement(9067708..9116229)	509.593	-8.62198	-393.981	0.005705	0.201471	1	509.593	-8.74451	-428.905	3.098e-15	2.271e-13	5.678e-11	509.593	-9.25894	-612.657	0.0339205	0.405376	1
PRR4	12	complement(10845849..10849475)	941.485	-9.42754	-688.608	0.002454	0.125088	1	941.485	-8.89607	-476.414	6.454e-24	1.183e-21	1.183e-19	941.485	-10.0641	-1070.49	0.0210296	0.405376	1
MGP	12	complement(14880864..14885854)	364.402	-8.18475	-290.975	0.009279	0.267597	1	364.402	-8.31049	-317.472	7.422e-13	4.012e-11	1.36e-08	364.402	-8.822	-452.571	0.0441495	0.405376	1
LDHB	12	complement(21635342..21657971)	632.393	-1.69599	-3.23999	0.0127114	0.298538	1	573.289	0.747895	1.67934	5.154e-05	0.0005113	0.944379	374.828	-8.77886	-439.24	0.044457	0.405376	1
TUBA1A	12	complement(49184795..49189324)	345.392	-8.05372	-265.712	0.0100056	0.275844	1	345.392	-4.43799	-21.6755	3.414e-32	1.277e-29	6.257e-28	345.392	-8.69117	-413.335	0.046664	0.405376	1
TMBIM6	12	49741557..49764934	351.161	-1.52354	-2.87495	0.0328657	0.363475	1	446.273	1.13142	2.19075	1.241e-07	2.517e-06	0.002275	201.928	-4.69744	-25.9459	0.0009798	0.0722357	1
METTL7A	12	50925015..50932508	122.974	-6.61506	-98.024	0.0341248	0.363475	1	122.974	-6.02755	-65.2339	5.171e-11	2.012e-09	9.476e-07	122.974	-3.92424	-15.1815	0.005545	0.294512	1
KRT7	12	52233243..52252667	4503.43	2.98689	7.92763	1.336e-05	0.00266	0.199523	1898.16	4.33679	20.2072	4.562e-47	2.883e-44	8.36e-43	174.123	-2.70186	-6.50639	0.0128304	0.405376	1
PCBP2	12	53452102..53481162	748.657	-1.18196	-2.26885	0.0393006	0.363475	1	281.608	-1.11059	-2.15934	2.87e-06	4.118e-05	0.0525892	446.495	-2.65246	-6.2874	0.0004771	0.042336	1
HNRNPA1	12	54280690..54287088	260.432	-4.3492	-20.3816	4.795e-05	0.006756	0.716211	481.055	0.937311	1.91496	3.176e-06	4.433e-05	0.058208	260.432	-5.00393	-32.0872	0.0004746	0.042336	1
NAP1L1	12	complement(76036585..76084687)	212.17	-3.13442	-8.78122	0.0001529	0.0177088	1	329.229	0.752134	1.68428	0.0005138	0.003621	1	212.17	-4.71766	-26.3121	0.0008485	0.0654831	1
SYT1	12	78863982..79452008	308.852	-7.93708	-245.076	0.0109304	0.283451	1	308.852	-3.9254	-15.1936	2.661e-32	1.037e-29	4.876e-28	308.852	-8.57482	-381.311	0.0493214	0.405376	1
DCN	12	complement(91140484..91182817)	408.258	-8.26706	-308.058	0.008002	0.246443	1	408.258	-8.38207	-333.622	3.902e-14	2.457e-12	7.15e-10	408.258	-8.90441	-479.175	0.0412622	0.405376	1
HSP90B1	12	103930410..103947926	331.534	-8.01888	-259.373	0.0102454	0.277431	1	782.611	1.30764	2.47537	3.104e-12	1.485e-10	5.688e-08	331.534	-8.6564	-403.492	0.0473824	0.405376	1
MYL2	12	complement(110910819..110920600)	4037.41	-11.5036	-2903.47	0.0002174	0.0222426	1	4037.41	-11.6364	-3183.6	7.45e-26	1.686e-23	1.365e-21	4037.41	-12.1396	-4512.04	0.005381	0.289088	1
ALDH2	12	111766933..111817532	124.962	-6.72525	-105.804	0.0320059	0.363475	1	124.962	-1.94922	-3.86165	6.515e-08	1.427e-06	0.001194	124.962	-4.02596	-16.2905	0.005041	0.275569	1
RPLP0	12	complement(120196699..120201211)	877.84	-1.87812	-3.67595	0.002823	0.133857	1	2369.57	2.33792	5.05573	3.58e-41	1.988e-38	6.56e-37	521.745	-4.9986	-31.969	3.681e-06	0.001106	0.0545476
SRSF9	12	complement(120461672..120469748)	123.665	-3.17904	-9.05706	0.002129	0.115292	1	446.593	2.09246	4.26475	6.62e-14	4.044e-12	1.213e-09	177.049	-2.35092	-5.10149	0.006925	0.350225	1
UBC	12	complement(124911646..124914650)	329.983	-5.41997	-42.8127	7.412e-05	0.009711	1	441.286	0.66656	1.58728	0.0002665	0.002122	1	329.983	-4.28336	-19.4724	5.908e-05	0.008499	0.875392
TPT1	13	complement(45333471..45341284)	1122.84	-2.82743	-7.09806	1.836e-05	0.00341	0.274213	1122.84	-0.752817	-1.68508	3.833e-06	5.252e-05	0.0702358	1532.36	-2.71285	-6.55618	2.253e-05	0.004068	0.333837
ITM2B	13	48233206..48270357	491.723	-4.7273	-26.4886	4.747e-07	0.0001477	0.007091	491.723	-1.78616	-3.44895	8.247e-12	3.695e-10	1.511e-07	491.723	-9.2393	-604.374	0.0346569	0.405376	1
RNASE1	14	complement(20801228..20802844)	632.226	-8.92238	-485.182	0.004237	0.172416	1	632.226	-6.70872	-104.599	1.234e-37	6.113e-35	2.262e-33	632.226	-9.55912	-754.364	0.0286157	0.405376	1
MYH7	14	complement(23412740..23435677)	10262	-12.8132	-7196.97	3.828e-05	0.005717	0.571724	10262	-12.9485	-7904.46	1.923e-31	6.651e-29	3.525e-27	10262	-13.4491	-11183.5	0.002047	0.13604	1
RPS29	14	complement(49570988..49598710)	1094.01	-2.54657	-5.84244	2.821e-06	0.0006795	0.0421299	1094.01	-1.75432	-3.37367	2.086e-10	7.418e-09	3.822e-06	1094.01	-3.74936	-13.4483	4.61e-08	3.105e-05	0.0006831
RN7SL1	14	49586580..49586878	554.432	-8.76296	-434.425	0.005075	0.192236	1	554.432	-6.94481	-123.196	3.847e-30	1.195e-27	7.049e-26	554.432	-9.39977	-675.481	0.0315613	0.405376	1
RN7SL2	14	complement(49862551..49862849)	622.366	-8.9351	-489.478	0.004452	0.17732	1	622.366	-8.399	-337.559	2.353e-19	2.765e-17	4.313e-15	622.366	-9.57179	-761.017	0.0289759	0.405376	1
ZFP36L1	14	complement(68787655..68796243)	623.425	-1.07585	-2.10797	0.049578	0.363475	1	662.224	1.47814	2.78588	2.458e-12	1.211e-10	4.505e-08	262.844	-4.99369	-31.8604	0.0004228	0.038435	1
ALDH6A1	14	complement(74056847..74084453)	174.96	-4.64176	-24.9637	0.0009274	0.0693381	1	174.96	-1.60196	-3.03556	3.155e-08	7.571e-07	0.0005782	174.96	-4.43434	-21.6207	0.001892	0.128023	1
CALM1	14	90396502..90408275	1174.94	-9.76673	-871.123	0.001721	0.104269	1	1174.94	-2.37283	-5.17956	1.315e-36	6.178e-34	2.409e-32	1174.94	-10.4031	-1354.06	0.0171319	0.405376	1
NDUFB1	14	complement(92116123..92122613)	384.494	-8.24062	-302.463	0.008245	0.249949	1	384.494	-2.65344	-6.29167	2.477e-27	6.577e-25	4.538e-23	384.494	-8.8779	-470.452	0.041913	0.405376	1
SERPINA1	14	complement(94376747..94390692)	323.569	-8.01258	-258.242	0.0102047	0.27714	1	323.569	-6.39258	-84.0152	4.79e-24	8.956e-22	8.777e-20	323.569	-8.65014	-401.745	0.0473938	0.405376	1
PAPOLA	14	96502376..96567116	143.067	-2.15443	-4.45194	0.007754	0.24221	1	155.837	0.663573	1.584	0.0324273	0.110247	1	319.637	-1.85198	-3.60996	0.0177992	0.405376	1
CRIP2	14	105472945..105480170	391.882	-8.06053	-266.969	0.009809	0.274374	1	391.882	-5.54617	-46.7264	1.855e-30	5.861e-28	3.399e-26	391.882	-8.69811	-415.327	0.0462968	0.405376	1
GREM1	15	32718004..32745106	4180.1	1.62739	3.08953	0.001062	0.0757843	1	220.961	-3.10132	-8.58203	4.059e-13	2.268e-11	7.438e-09	12142.4	2.35971	5.13266	2.172e-05	0.004024	0.321908
ACTC1	15	complement(34790230..34795549)	537.866	-8.71739	-420.918	0.005275	0.193112	1	537.866	-8.84054	-458.426	3.288e-15	2.401e-13	6.026e-11	537.866	-9.35422	-654.488	0.0323195	0.405376	1
PHGR1	15	40351033..40356434	655.517	-9.01587	-517.665	0.00407	0.169299	1	655.517	-9.15111	-568.535	2.169e-15	1.633e-13	3.975e-11	655.517	-9.65253	-804.824	0.0275436	0.405376	1
B2M	15	44711492..44718877	2587.74	-4.42744	-21.5176	2.169e-18	3.6e-15	3.24e-14	3900.26	0.755153	1.68781	4.231e-09	1.233e-07	7.753e-05	2587.74	-7.26942	-154.281	9.378e-12	1.069e-08	1.39e-07
TMOD3	15	51829653..51915725	114.103	-2.10276	-4.2953	0.0150328	0.322159	1	309.48	1.70735	3.26561	4.935e-09	1.417e-07	9.043e-05	349.108	-1.48715	-2.80334	0.041042	0.405376	1
TPM1	15	63042698..63071915	1223.59	-7.3738	-165.858	8.364e-08	3.363e-05	0.001249	1223.59	-3.19951	-9.18645	4.811e-38	2.449e-35	8.816e-34	1223.59	-10.4914	-1439.58	0.0163058	0.405376	1
RPL4	15	complement(66498015..66504855)	4542.6	1.39071	2.62208	0.004554	0.180426	1	601.651	1.1059	2.15233	7.087e-09	1.962e-07	0.0001299	1140.99	-1.31102	-2.48117	0.044833	0.405376	1
PKM	15	complement(72199029..72231624)	540.887	-1.66126	-3.16292	0.0133578	0.304552	1	637.355	1.11492	2.16584	8.897e-09	2.423e-07	0.000163	322.069	-3.40656	-10.6042	3.715e-05	0.005857	0.550531
HBA2	16	172876..173710	1505.47	-10.1685	-1150.84	0.001121	0.0786329	1	1505.47	-10.2999	-1260.64	4.626e-20	5.806e-18	8.477e-16	1505.47	-10.8047	-1788.7	0.0133674	0.405376	1
HBA1	16	176680..177522	1233.55	-9.8809	-942.863	0.001581	0.0989017	1	1233.55	-10.0133	-1033.49	1.078e-18	1.197e-16	1.976e-14	1233.55	-10.5172	-1465.54	0.0161539	0.405376	1
STUB1	16	680410..682801	118.443	-6.68869	-103.157	0.0328213	0.363475	1	259.333	1.10327	2.14841	4.291e-05	0.0004388	0.786284	118.443	-3.99686	-15.9652	0.00513	0.278441	1
ELOB	16	complement(2771414..2777280)	573.387	-3.06329	-8.35876	1.882e-06	0.0004764	0.028105	824.194	0.6701	1.59118	3.25e-05	0.0003431	0.595591	573.387	-9.41573	-682.995	0.0309814	0.405376	1
RPS15A	16	complement(18781295..18790334)	680.266	-1.27374	-2.41787	0.04902	0.363475	1	459.944	0.728557	1.65698	0.010531	0.0454822	1	277.419	-5.15252	-35.5683	0.0005293	0.0458634	1
PPP4C	16	30075994..30085377	131.949	-2.73294	-6.64809	0.002961	0.137342	1	628.127	2.4932	5.63025	4.072e-19	4.664e-17	7.462e-15	131.949	-3.9277	-15.2179	0.005411	0.289389	1
COX6A2	16	complement(31427731..31428360)	959.488	-9.47333	-710.814	0.00234	0.121782	1	959.488	-8.94112	-491.525	4.302e-24	8.128e-22	7.884e-20	959.488	-10.1098	-1104.98	0.0204669	0.405376	1
MT1X	16	56682470..56684196	314.603	-4.57872	-23.8964	2.215e-05	0.003892	0.330805	314.603	-2.5754	-5.96037	9.72e-22	1.46e-19	1.781e-17	314.603	-8.56847	-379.634	0.0498197	0.405376	1
HSBP1	16	83807978..83819737	112.697	-6.57054	-95.0454	0.0357394	0.363475	1	369.034	1.70809	3.26729	3.469e-10	1.197e-08	6.357e-06	125.628	-3.87001	-14.6214	0.00655	0.334698	1
MAP1LC3B	16	87392336..87404774	95.3822	-3.78813	-13.8147	0.006195	0.210675	1	255.401	1.55963	2.94779	4.065e-07	7.274e-06	0.007448	95.3822	-3.58215	-11.9766	0.0112093	0.405376	1
RPL13	16	89560657..89566829	1197.31	-1.8259	-3.54527	0.001502	0.0958739	1	1684.12	1.12347	2.1787	6.731e-10	2.226e-08	1.233e-05	1113.36	-2.333	-5.0385	0.0004872	0.042974	1
PSMB6	17	4796144..4798503	235.493	-7.47088	-177.402	0.016737	0.343507	1	477.869	1.19798	2.29418	1.485e-08	3.81e-07	0.0002721	235.493	-4.77661	-27.4096	0.0007753	0.061112	1
PFN1	17	complement(4945650..4949088)	816.809	-2.57656	-5.96515	0.0007362	0.0580129	1	1381.7	0.989414	1.98538	4.547e-11	1.777e-09	8.332e-07	741.947	-6.44098	-86.8819	6.986e-06	0.001785	0.103525
MTRNR2L1	17	22523111..22524665	345.339	-8.04354	-263.844	0.0100302	0.275914	1	345.339	-3.79976	-13.9265	4.612e-34	2.012e-31	8.451e-30	345.339	-8.68106	-410.449	0.0468099	0.405376	1
RPL23A	17	28719985..28724359	1390.95	-1.74804	-3.35902	0.001727	0.104269	1	2027.44	1.36466	2.57515	2.089e-10	7.418e-09	3.828e-06	839.591	-6.66075	-101.178	5.038e-06	0.001399	0.074648
TAOK1	17	29390925..29551904	61.6934	-3.08028	-8.4578	0.0232682	0.363475	1	194.571	1.95619	3.88035	7.534e-07	1.252e-05	0.0138058	75.9417	-2.87812	-7.35191	0.0422149	0.405376	1
SYNRG	17	complement(37514807..37609496)	61.2054	-3.25217	-9.52795	0.0178897	0.356882	1	147.605	1.33199	2.5175	0.0006257	0.004325	1	3605.5	2.68413	6.42692	0.002537	0.160629	1
TCAP	17	39665346..39666554	475.483	-8.4847	-358.221	0.006528	0.216923	1	475.483	-7.15332	-142.352	1.498e-25	3.192e-23	2.745e-21	475.483	-9.1218	-557.103	0.036649	0.405376	1
EIF1	17	41688885..41692668	13313.4	2.35836	5.12788	2.926e-08	1.618e-05	0.000437	17561.1	5.2705	38.5991	5.549e-226	1.017e-221	1.017e-221	17367.7	2.07229	4.20555	0.0002931	0.0282069	1
KPNB1	17	47649919..47685505	163.885	-3.54911	-11.7054	0.0007717	0.0600189	1	254.021	0.923458	1.89666	0.0003877	0.00296	1	283.149	-2.31774	-4.98551	0.002958	0.180369	1
CSH1	17	complement(63894918..63896574)	604.344	-8.81021	-448.888	0.004648	0.182684	1	604.344	-8.93197	-488.417	6.374e-16	5.285e-14	1.168e-11	604.344	-9.44709	-698.005	0.0303342	0.405376	1
H3F3B	17	complement(75776434..75779779)	590.347	-3.25689	-9.55923	8.064e-08	3.346e-05	0.001205	1227.74	1.14498	2.21143	3.158e-13	1.791e-11	5.786e-09	590.347	-6.12953	-70.0118	1.936e-05	0.003678	0.286861
ACTG1	17	complement(81509971..81512799)	728.129	-1.52125	-2.8704	0.0207268	0.363475	1	973.259	1.25915	2.39355	3.185e-14	2.019e-12	5.836e-10	1639.98	-1.48233	-2.794	0.005385	0.289088	1
MYL12A	18	3247482..3256237	1272.77	-7.39092	-167.838	4.735e-08	2.358e-05	0.0007073	1272.77	-1.3785	-2.59998	1.048e-22	1.656e-20	1.921e-18	1272.77	-10.5118	-1460.02	0.0159515	0.405376	1
TTR	18	31591767..31599024	596.465	-8.87091	-468.176	0.004523	0.179696	1	596.465	-8.99304	-509.536	1.078e-15	8.513e-14	1.975e-11	596.465	-9.50765	-727.925	0.0295957	0.405376	1
MBP	18	complement(76978833..77133708)	809.283	-9.26044	-613.296	0.00296	0.137342	1	809.283	-4.51474	-22.8599	6.481e-71	1.32e-67	1.188e-66	809.283	-9.897	-953.439	0.0233303	0.405376	1
POLR2E	19	complement(1086574..1095392)	86.5934	-3.82811	-14.2029	0.005556	0.198209	1	245.47	1.44394	2.72063	1.84e-06	2.758e-05	0.0337113	203.123	-2.6959	-6.47958	0.0107689	0.405376	1
RPS15	19	1438364..1440497	608.846	-1.5434	-2.9148	0.0286927	0.363475	1	797.353	1.24548	2.37097	6.657e-11	2.531e-09	1.22e-06	364.039	-8.80263	-446.535	0.0436859	0.405376	1
MKNK2	19	complement(2037471..2051278)	101.308	-3.13953	-8.81235	0.003572	0.156008	1	166.111	0.703804	1.62879	0.0157708	0.0605237	1	101.308	-3.79394	-13.8704	0.007582	0.375774	1
RPS28	19	8321496..8323340	380.154	-5.70824	-52.2818	3.663e-05	0.005583	0.547142	380.154	-1.35734	-2.56213	1.548e-06	2.388e-05	0.0283753	380.154	-5.49925	-45.2312	0.000137	0.0161138	1
CDC37	19	complement(10391128..10403568)	59.0224	-3.0802	-8.45734	0.0232727	0.363475	1	114.677	1.19081	2.28281	0.002803	0.0153666	1	89.0313	-2.87803	-7.35144	0.042222	0.405376	1
IER2	19	13150411..13154911	81.5865	-3.54476	-11.6702	0.009643	0.273282	1	208.29	1.55122	2.93064	3.082e-06	4.32e-05	0.0564742	3326.24	2.32982	5.02744	0.0002968	0.0283771	1
COLGALT1	19	17555649..17583159	609.694	2.21874	4.65488	0.0316598	0.363475	1	52.6484	1.51293	2.85389	0.0197107	0.0722634	1	2114.46	3.23442	9.41144	2.211e-05	0.004044	0.32758
GPI	19	34353330..34402413	98.6316	-3.94169	-15.3662	0.004393	0.176395	1	182.6	0.910158	1.87925	0.002627	0.0145147	1	98.6316	-3.7359	-13.3235	0.008306	0.400917	1
COX6B1	19	35648323..35658782	884.215	-1.69219	-3.23146	0.00262	0.128843	1	542.065	-0.834337	-1.78304	3.629e-06	4.989e-05	0.0664975	542.065	-6.00855	-64.3803	2.891e-05	0.00476	0.428418
COX7A1	19	complement(36150922..36152447)	1667.69	-10.2118	-1185.89	0.001036	0.0750926	1	1667.69	-10.3408	-1296.83	1.052e-20	1.439e-18	1.929e-16	1667.69	-10.848	-1843.18	0.0128913	0.405376	1
RPS19	19	41860255..41872925	721.367	-2.39754	-5.26904	1.693e-06	0.0004508	0.0252943	2082.76	1.61892	3.07146	1.796e-20	2.351e-18	3.291e-16	719.616	-9.75594	-864.632	0.0255483	0.405376	1
APOE	19	44905796..44909395	316.649	-7.96309	-249.534	0.0108941	0.283414	1	316.649	-6.62616	-98.7811	1.959e-21	2.895e-19	3.59e-17	316.649	-8.60068	-388.208	0.0489584	0.405376	1
APOC1	19	44914325..44919346	371.257	-8.18152	-290.323	0.008783	0.257758	1	371.257	-5.67075	-50.9408	2.886e-32	1.102e-29	5.289e-28	371.257	-8.81886	-451.587	0.0434103	0.405376	1
APOC2	19	44946051..44949565	433.942	-8.36324	-329.296	0.007366	0.234097	1	433.942	-8.47978	-357	2.615e-14	1.681e-12	4.791e-10	433.942	-9.00042	-512.149	0.0392523	0.405376	1
CKM	19	complement(45306413..45322875)	1618.17	-10.2465	-1214.83	0.001008	0.0741642	1	1618.17	-10.3782	-1330.87	1.143e-20	1.54e-18	2.094e-16	1618.17	-10.8827	-1888.12	0.0126518	0.405376	1
RPL18	19	complement(48615327..48619418)	275.137	-3.85301	-14.4501	3.063e-05	0.004919	0.457464	426.98	0.719544	1.64666	0.0003007	0.002373	1	275.137	-4.12989	-17.5073	0.000143	0.0162976	1
FTL	19	48963941..48966879	9975.91	-1.55935	-2.94722	0.001807	0.10751	1	16326.4	1.83992	3.5799	9.095e-23	1.475e-20	1.667e-18	5092.64	-5.64173	-49.9264	1.624e-22	3.007e-19	2.406e-18
RPL13A	19	49487554..49492308	621.566	-2.0343	-4.09623	0.007314	0.233662	1	985.4	1.00637	2.00885	3.183e-07	5.839e-06	0.005833	526.619	-3.74595	-13.4166	3.17e-06	0.001031	0.0469734
KLK6	19	complement(50958631..50969598)	1374.22	2.76205	6.78358	0.002609	0.128843	1	449.521	3.93198	15.2632	1.583e-14	1.047e-12	2.902e-10	6231.18	3.91715	15.107	3.55e-08	2.769e-05	0.000526
NDUFA3	19	54102338..54107568	379.49	-5.69903	-51.9491	3.764e-05	0.005679	0.562262	379.49	-1.80593	-3.49654	5.112e-17	4.731e-15	9.367e-13	379.49	-8.8183	-451.411	0.0434999	0.405376	1
RPS9	19	54200557..54207647	565.933	-1.69931	-3.24745	0.018295	0.360517	1	494.929	0.6656	1.58623	0.001716	0.01	1	333.585	-5.35686	-40.9803	0.0001782	0.0190658	1
TNNI3	19	complement(55151767..55157732)	377.326	-8.22969	-300.18	0.008605	0.254513	1	377.326	-4.99036	-31.7868	3.758e-34	1.679e-31	6.886e-30	377.326	-8.86691	-466.881	0.0426098	0.405376	1
RPN2	20	37179046..37241623	145.822	-2.29916	-4.92171	0.003793	0.161041	1	508.221	1.90981	3.7576	2.968e-13	1.689e-11	5.439e-09	606.151	-1.48176	-2.79289	0.0377356	0.405376	1
ATP5F1E	20	complement(59025475..59032335)	347.048	-3.45465	-10.9636	2.633e-05	0.004321	0.393243	347.048	-0.806717	-1.74923	0.0004698	0.003346	1	347.048	-8.72212	-422.299	0.0458718	0.405376	1
PSMA7	20	complement(62136733..62143394)	64159.2	2.54201	5.824	3.353e-18	5.008e-15	5.008e-14	3743.23	1.003	2.00416	2.956e-20	3.762e-18	5.417e-16	53112.7	1.63692	3.11001	3.557e-05	0.005668	0.52714
RNA45SN2	21	8205988..8219302	1439.4	-6.24308	-75.7453	2.178e-08	1.276e-05	0.0003253	1439.4	-3.41911	-10.6969	1.662e-05	0.0001911	0.304612	1439.4	-5.49599	-45.1292	1.854e-07	0.0001145	0.002747
RNA18SN2	21	8209631..8211499	50091.8	-7.40698	-169.716	1.19e-41	3.554e-38	1.777e-37	50091.8	-3.34135	-10.1356	6.658e-70	9.385e-67	1.22e-65	50091.8	-5.77165	-54.6313	2.649e-32	6.542e-29	3.925e-28
RNA5-8SN2	21	8212571..8212727	497.409	-8.52579	-368.57	0.006457	0.215287	1	497.409	-8.65227	-402.34	1.55e-14	1.033e-12	2.841e-10	497.409	-9.16285	-573.181	0.0361267	0.405376	1
RNA28SN2	21	8213888..8218941	518.693	-6.08973	-68.1068	4.198e-05	0.006148	0.627114	518.693	-8.69794	-415.281	1.878e-12	9.379e-11	3.441e-08	518.693	-9.2493	-608.578	0.0359686	0.405376	1
RNA45SN3	21	8389035..8402343	623.41	-5.08594	-33.964	2.204e-05	0.003892	0.329257	623.41	-2.00872	-4.02424	0.0214809	0.0779788	1	623.41	-4.71829	-26.3237	7.578e-05	0.0102077	1
RNA18SN3	21	8392666..8394534	50566.6	-7.51925	-183.451	5.276e-40	1.313e-36	7.881e-36	50566.6	-3.35174	-10.2088	8.659e-68	1.133e-64	1.587e-63	50566.6	-5.91652	-60.4017	1.525e-33	4.518e-30	2.259e-29
RNA5-8SN3	21	8395606..8395762	536.957	-8.69975	-415.8	0.005317	0.193712	1	536.957	-8.82293	-452.862	2.709e-15	2.01e-13	4.965e-11	536.957	-9.33661	-646.549	0.0325462	0.405376	1
RNA28SN3	21	8396926..8401980	338.269	-5.63095	-49.5545	0.0002562	0.0240666	1	338.269	-8.28204	-311.273	1.478e-10	5.386e-09	2.709e-06	338.269	-5.34439	-40.6276	0.0006721	0.0550256	1
RNA18SN1	21	8436876..8438744	36942.8	-7.51265	-182.614	7.779e-46	3.873e-42	1.162e-41	36942.8	-4.96198	-31.1677	2.21e-71	5.061e-68	4.049e-67	36942.8	-5.51126	-45.6093	3.381e-37	1.253e-33	5.011e-33
RNA5-8SN1	21	8439822..8439978	489.088	-8.54263	-372.895	0.006283	0.211866	1	489.088	-8.66605	-406.201	1.088e-14	7.471e-13	1.995e-10	489.088	-9.17964	-579.892	0.0356635	0.405376	1
RNA28SN1	21	8441146..8446211	1539.81	-7.59059	-192.751	2.549e-07	9.066e-05	0.003808	1539.81	-7.72225	-211.169	8.228e-27	1.984e-24	1.508e-22	1539.81	-10.7338	-1702.93	0.0148449	0.405376	1
ATP5PF	21	complement(25724480..25735654)	678.635	-8.97137	-501.938	0.003964	0.167259	1	678.635	-0.926082	-1.90011	3.037e-08	7.328e-07	0.0005565	678.635	-9.60812	-780.425	0.0276667	0.405376	1
SON	21	33543038..33577514	694.585	-6.54853	-93.606	1.434e-06	0.0004041	0.0214165	694.585	-1.44898	-2.73015	1.877e-20	2.439e-18	3.439e-16	2139.21	-1.892	-3.7115	0.010314	0.405376	1
ATP5PO	21	complement(33903453..33915804)	454.99	-2.4922	-5.62634	0.0008771	0.0668401	1	454.99	-0.63012	-1.54769	0.0005936	0.004116	1	454.99	-5.7841	-55.1044	5.982e-05	0.008523	0.886379
IGLL5	22	22887816..22896111	897.725	-9.3665	-660.083	0.002631	0.128843	1	897.725	-9.48648	-717.323	9.264e-18	9.127e-16	1.698e-13	897.725	-10.003	-1026.16	0.0218518	0.405376	1
YWHAH	22	31944535..31957603	392.324	-2.6228	-6.15946	0.0002387	0.0232906	1	358.169	-0.741068	-1.67141	5.471e-05	0.0005408	1	358.169	-4.47279	-22.2046	3.989e-05	0.006158	0.591136
TIMP3	22	32800816..32863041	1037.43	-9.60004	-776.071	0.002049	0.113145	1	1037.43	-9.72808	-848.092	1.459e-18	1.592e-16	2.674e-14	1037.43	-10.2365	-1206.37	0.0189598	0.405376	1
MB	22	complement(35606764..35623354)	353.944	-8.00059	-256.105	0.0103152	0.277679	1	353.944	-4.67846	-25.6069	9.899e-34	4.219e-31	1.814e-29	353.944	-8.63823	-398.443	0.047707	0.405376	1
RPL3	22	complement(39312882..39319623)	479.792	-3.09016	-8.51592	1.829e-06	0.0004711	0.0273215	855.181	0.975355	1.96612	1.06e-08	2.828e-07	0.0001943	479.792	-9.12706	-559.138	0.0366609	0.405376	1
SAT1	X	23783158..23786223	396.49	-2.06251	-4.17713	0.009344	0.267898	1	819.995	1.30516	2.4711	2.476e-12	1.215e-10	4.538e-08	364.544	-8.7787	-439.191	0.0442861	0.405376	1
TIMP1	X	47582408..47586789	78.3267	-3.47716	-11.136	0.0100805	0.276786	1	215.283	1.65393	3.1469	1.466e-06	2.271e-05	0.0268707	3968.77	2.13628	4.39627	0.002841	0.174705	1
COX7B	X	77899468..77907376	414.902	-4.99933	-31.9852	2.525e-06	0.0006184	0.0377222	414.902	-0.914974	-1.88553	2.812e-06	4.045e-05	0.0515353	414.902	-8.98851	-507.94	0.0395427	0.405376	1
PLP1	X	103776506..103792619	424.729	-8.29499	-314.081	0.007767	0.24221	1	424.729	-8.4104	-340.238	3.174e-14	2.019e-12	5.816e-10	424.729	-8.93231	-488.534	0.0406097	0.405376	1
NDUFA1	X	119871832..119876662	489.34	-8.58018	-382.729	0.006021	0.207687	1	489.34	-1.05009	-2.07066	2.738e-08	6.7e-07	0.0005018	489.34	-9.21713	-595.156	0.0348707	0.405376	1
RPL10	X	154398065..154402339	592.459	-3.774	-13.68	5.403e-08	2.522e-05	0.0008071	1374.97	1.33566	2.52391	7.016e-14	4.271e-12	1.286e-09	592.459	-9.45246	-700.606	0.030479	0.405376	1
RNA18SN4	KI270733.1	125931..127799	50432.2	-7.55785	-188.425	1.613e-45	6.024e-42	2.41e-41	50432.2	-3.34342	-10.1501	5.898e-63	6.358e-60	1.081e-58	50432.2	-6.06125	-66.7757	1.647e-44	1.22e-40	2.441e-40
RNA28SN4	KI270733.1	130204..135280	2726.75	-7.6189	-196.57	3.386e-13	4.214e-10	5.057e-09	2726.75	-3.06642	-8.37695	3.284e-48	2.229e-45	6.019e-44	2726.75	-11.6055	-3115.98	0.007855	0.386893	1
RNA18SN5	GL000220.1	109078..110946	37533.6	-7.84024	-229.165	3.993e-52	2.982e-48	5.964e-48	37533.6	-4.99707	-31.9352	8.04e-93	3.683e-89	1.473e-88	37533.6	-5.54668	-46.7431	1.284e-31	2.717e-28	1.902e-27
RNA5-8SN5	GL000220.1	112024..112180	548.324	-8.7355	-426.233	0.005121	0.192236	1	548.324	-8.85714	-463.729	1.876e-15	1.432e-13	3.438e-11	548.324	-9.37235	-662.762	0.0318716	0.405376	1
RNR1	MT	648..1601	19847	-9.54409	-746.549	4.053e-34	8.648e-31	6.054e-30	19847	-2.94584	-7.70522	4.175e-66	4.782e-63	7.651e-62	19847	-14.4615	-22559.7	0.0009175	0.0686621	1
RNR2	MT	1671..3229	75008.3	-10.3144	-1273.31	1.206e-66	1.801e-62	1.801e-62	75008.3	-1.53743	-2.90277	2.563e-32	1.037e-29	4.696e-28	75008.3	-10.8193	-1806.84	6.435e-49	9.536e-45	9.536e-45
