# Supplementary material for: From phenotypical investigation to RNA-sequencing for gene expression analysis: A workflow for single and pooled rare cells
Source: Front Genet. 2022 Nov 14;13:1012191. doi: 10.3389/fgene.2022.1012191 (PMC9703136; doi:10.3389/fgene.2022.1012191)
Supplement: Supplementary file 2 [file Table2.xls]

## Sheet: Venn Diagram selection unfixed 
			10-cell pool CSF-fixed						RNA OE33 unfixed vs. Reference						Single cell CSF vs. Reference
Name	Chromosome	Region	Max group mean	Log2 fold change	Fold change	P-value	FDR p-value	Bonferroni	Max group mean	Log2 fold change	Fold change	P-value	FDR p-value	Bonferroni	Max group mean	Log2 fold change	Fold change	P-value	FDR p-value	Bonferroni
AURKAIP1	1	complement(1373730..1375516)	182.757	-8.66523	-405.97	0.0380673	0.236313	1	295.874	0.963577	1.95014	6.734e-05	0.0006529	1	257.202	-5.04648	-33.0477	0.0006664	0.0728358	1
CAMK2N1	1	complement(20482391..20486210)	258.121	-9.28987	-625.936	0.0260544	0.236313	1	258.121	-1.52226	-2.87242	1.668e-10	6.064e-09	3.056e-06	258.121	-5.61994	-49.178	0.0001338	0.0202114	1
PTP4A2	1	complement(31906421..31938368)	149.749	-4.42851	-21.5335	1.453e-05	0.0008642	0.21778	376.18	1.43626	2.70618	7.054e-09	1.959e-07	0.0001293	233.209	-4.873	-29.3034	0.0008818	0.087608	1
YBX1	1	42682418..42703805	235.265	-5.84098	-57.3206	2.381e-05	0.001274	0.356804	349.045	0.783249	1.721	0.0006436	0.004437	1	490.411	-4.40624	-21.2037	4.344e-05	0.007477	0.643013
RPS8	1	44775540..44778779	588.06	-4.71396	-26.2448	6.901e-10	1.379e-07	1.034e-05	616.979	0.837793	1.78731	0.0001269	0.001132	1	1498.02	-5.14658	-35.4222	1.896e-06	0.000523	0.0280725
SRSF11	1	70205696..70253052	327.798	-3.77931	-13.7304	4.104e-07	3.893e-05	0.00615	309.986	0.822601	1.76859	0.0002463	0.001975	1	203.753	-5.17399	-36.1017	0.0003505	0.0455211	1
PKN2	1	88684144..88836255	308.204	-3.02782	-8.15574	0.001229	0.031852	1	229.649	1.65089	3.14028	8.404e-07	1.386e-05	0.0154	557.682	-3.01612	-8.08989	0.005563	0.359032	1
RPL5	1	92831986..92841924	332.858	-9.61076	-781.856	0.0212912	0.236313	1	1026.9	1.77341	3.4186	4.152e-21	5.991e-19	7.609e-17	541.126	-4.93199	-30.5264	4.462e-06	0.001101	0.0660608
S100A11	1	complement(152032506..152037004)	520.068	-3.50898	-11.3844	2.689e-08	3.567e-06	0.000403	3204.39	3.60645	12.1801	3.327e-75	8.708e-72	6.096e-71	287.439	-5.73564	-53.2843	8.934e-05	0.0140696	1
S100A4	1	complement(153543621..153545806)	165.048	-8.7541	-431.763	0.0362335	0.236313	1	165.048	-3.46896	-11.0729	7.746e-16	6.308e-14	1.419e-11	233.209	-5.13697	-35.1871	0.0005708	0.0655079	1
RPS27	1	153990755..153992155	1760.89	-11.9837	-4049.98	0.004099	0.0784114	1	1760.89	-1.38217	-2.6066	1.49e-11	6.335e-10	2.73e-07	1760.89	-8.35879	-328.282	1.292e-08	7.967e-06	0.0001912
LMNA	1	156082546..156140089	139.927	-5.08592	-33.9636	0.0002416	0.008787	1	529.697	2.21191	4.63288	9.741e-16	7.727e-14	1.785e-11	257.202	-4.6017	-24.28	0.001348	0.120904	1
NAXE	1	156591776..156599818	158.801	-4.46291	-22.053	1.113e-05	0.0006921	0.166804	368.015	1.37765	2.59845	2.619e-08	6.425e-07	0.00048	257.202	-4.89906	-29.8376	0.0007234	0.0775249	1
HDGF	1	complement(156742107..156752448)	97.4541	-4.70977	-26.1687	0.0007146	0.0209997	1	408.309	2.24831	4.75127	1.595e-13	9.37e-12	2.923e-09	257.202	-4.22658	-18.7209	0.003448	0.25397	1
APOA2	1	complement(161222292..161223628)	1338.49	-11.5102	-2916.86	0.005768	0.0994644	1	1338.49	-10.0307	-1046.01	1.274e-19	1.556e-17	2.334e-15	1338.49	-12.0638	-4281.14	0.0480304	0.359032	1
MPC2	1	complement(167916675..167937072)	182.852	-8.77046	-436.688	0.0358761	0.236313	1	182.852	-0.88488	-1.84661	0.0006151	0.004257	1	257.202	-5.03707	-32.8329	0.0005905	0.0664814	1
ATP1B1	1	169106690..169132719	1072.99	-4.71327	-26.2322	2.346e-17	1.953e-14	3.515e-13	995.812	-0.682971	-1.60544	7.921e-05	0.0007375	1	995.812	-5.14751	-35.4451	1.033e-11	1.092e-08	1.529e-07
QSOX1	1	180154833..180204030	126.008	-3.11193	-8.64536	0.0315193	0.236313	1	136.267	2.62543	6.17069	8.783e-06	0.0001094	0.160957	7322.89	4.47048	22.1691	0.002756	0.225416	1
G0S2	1	209675412..209676390	418.81	-9.85472	-925.904	0.0181389	0.215738	1	418.81	-1.44918	-2.73053	1.141e-13	6.856e-12	2.091e-09	418.81	-6.15755	-71.3851	2.067e-05	0.003872	0.305925
IARS2	1	220094132..220148041	1160.99	-1.64861	-3.13532	0.042898	0.236313	1	104.018	0.813778	1.75781	0.0334537	0.113024	1	285.388	-3.71807	-13.1599	0.009972	0.359032	1
SRP9	1	225777813..225790466	209.673	-8.90491	-479.342	0.0329326	0.236313	1	304.783	0.781413	1.71881	0.0004832	0.003429	1	209.673	-5.21109	-37.0419	0.0003706	0.0472929	1
GUK1	1	228140084..228148984	303.985	-3.86223	-14.5427	3.55e-08	4.547e-06	0.000532	449.932	0.923884	1.89722	6.591e-06	8.452e-05	0.120778	257.525	-5.57132	-47.5482	0.0001337	0.0202114	1
YWHAQ	2	complement(9583967..9630997)	123.579	-8.25883	-306.306	0.0483123	0.236313	1	290.962	1.32673	2.50833	1.932e-06	2.878e-05	0.0354017	233.209	-4.60378	-24.3152	0.001902	0.163682	1
RHOB	2	20447074..20449440	270.563	-3.84198	-14.3401	0.0002176	0.008152	1	102.475	-3.19503	-9.15799	8.312e-12	3.715e-10	1.523e-07	285.388	-4.27909	-19.4148	0.003217	0.249307	1
RPS27A	2	55231903..55235853	611.146	-6.36733	-82.5575	1.467e-09	2.748e-07	2.199e-05	1793.63	1.6317	3.09878	2.144e-12	1.059e-10	3.929e-08	611.146	-6.95919	-124.43	3.265e-06	0.000848	0.0483354
TMSB10	2	84905656..84906671	1105.5	-11.3023	-2525.4	0.006758	0.111654	1	2829.45	1.49027	2.80941	1.038e-20	1.431e-18	1.903e-16	1105.5	-6.69675	-103.734	5.596e-10	5.177e-07	8.284e-06
FABP1	2	complement(88122982..88128062)	1343.01	-11.5737	-3048.02	0.005502	0.0966599	1	1343.01	-10.1013	-1098.48	6.458e-20	7.997e-18	1.184e-15	1343.01	-12.1058	-4407.55	0.047242	0.359032	1
EIF5B	2	99337389..99401326	148.409	-5.23479	-37.6556	0.0001975	0.007531	1	276.947	1.12018	2.17374	1.377e-05	0.0001617	0.252418	1280.58	-2.02836	-4.07941	0.0126561	0.359032	1
CNOT9	2	218568578..218597080	353.527	-2.64373	-6.24946	0.00329	0.0665306	1	149.555	1.43066	2.6957	0.0005751	0.003995	1	300.481	-3.6402	-12.4684	0.0130265	0.359032	1
PTMA	2	231708525..231713541	1267.52	-5.80432	-55.8822	3.746e-21	5.104e-18	5.614e-17	1940.88	0.795814	1.73606	1.451e-09	4.615e-08	2.658e-05	1951.4	-4.7331	-26.5954	2.592e-13	3.783e-10	3.837e-09
RPL15	3	23916545..23924631	539.235	-10.316	-1274.71	0.0134426	0.176661	1	1536.12	1.60576	3.04355	9.952e-23	1.6e-20	1.824e-18	539.235	-6.61382	-97.9399	5.375e-06	0.001224	0.0795779
EIF1B	3	40309707..40312424	138.449	-8.3889	-335.206	0.0445513	0.236313	1	138.449	-1.37746	-2.5981	2.298e-05	0.0002498	0.421129	233.209	-4.68001	-25.6345	0.001254	0.113237	1
RPL24	3	complement(101681091..101686718)	462.129	-5.95155	-61.8865	6.144e-09	1.005e-06	9.207e-05	720.587	0.763775	1.69793	3.49e-05	0.0003673	0.639514	462.129	-6.40378	-84.6701	1.099e-05	0.00226	0.162743
SMC4	3	160399638..160434953	513.187	-1.75914	-3.38497	0.0216645	0.236313	1	138.607	1.57047	2.97001	0.0001261	0.001126	1	257.202	-3.46956	-11.0775	0.0167281	0.359032	1
EIF4A2	3	186783577..186789897	1187.04	-2.27802	-4.85011	0.0006832	0.0203137	1	258.175	-0.630063	-1.54763	0.004117	0.0204132	1	1116.3	-2.3668	-5.15796	0.001882	0.162917	1
KIAA0232	4	6782727..6884172	152.847	-8.46494	-353.346	0.0424603	0.236313	1	152.847	-1.56777	-2.96446	1.467e-07	2.938e-06	0.002688	663.281	-3.24248	-9.46419	0.0004827	0.057162	1
KLF3	4	38664079..38701517	70.3037	-4.24827	-19.0045	0.002776	0.0584288	1	144.013	1.22938	2.34466	0.0009752	0.006416	1	310.945	-3.79015	-13.8341	0.0106132	0.359032	1
JCHAIN	4	complement(70655541..70666508)	4574.38	-13.3404	-10371.8	0.001397	0.035186	1	4574.38	-11.8721	-3748.5	4.555e-26	1.056e-23	8.346e-22	4574.38	-13.9383	-15698.6	0.0224406	0.359032	1
ALB	4	73404287..73421482	3946.63	-13.1263	-8941.22	0.001654	0.0400419	1	3946.63	-11.6572	-3229.81	1.525e-25	3.213e-23	2.795e-21	3946.63	-13.7007	-13314.1	0.024779	0.359032	1
RPS3A	4	151099573..151104642	534.753	-5.22398	-37.3745	6.357e-11	1.671e-08	9.527e-07	1300.8	1.304	2.46912	2.708e-12	1.323e-10	4.962e-08	544.154	-5.70636	-52.2137	1.904e-07	7.828e-05	0.002818
ERBIN	5	65926554..66082546	126.518	-3.95064	-15.4618	0.00511	0.0911399	1	89.929	0.915255	1.8859	0.0369715	0.121985	1	257.202	-3.46969	-11.0785	0.0170865	0.359032	1
PIK3R1	5	68215737..68301821	171.677	-8.57677	-381.826	0.0399193	0.236313	1	171.677	-4.03026	-16.3391	3.325e-17	3.109e-15	6.093e-13	270.563	-4.86487	-29.1388	0.0007797	0.0794771	1
RPS23	5	complement(82273320..82278354)	409.827	-6.73061	-106.198	1.601e-06	0.0001277	0.0239984	827.907	1.05398	2.07625	1.071e-08	2.85e-07	0.0001963	409.827	-6.25159	-76.1931	1.884e-05	0.003625	0.27897
CAST	5	96662037..96774683	727.657	-3.68331	-12.8465	2.896e-10	6.782e-08	4.341e-06	530.919	0.866543	1.82329	5.416e-06	7.105e-05	0.0992567	343.941	-5.87026	-58.4959	4.627e-05	0.007874	0.684995
PURA	5	140114109..140125619	454.215	-2.36623	-5.15592	0.002204	0.0495955	1	87.7987	-1.6542	-3.14749	0.0001519	0.001322	1	2429.65	-1.53639	-2.90068	0.0253562	0.359032	1
RPS14	5	complement(150442635..150449739)	879.435	-10.9803	-2020.16	0.008479	0.13099	1	1728.29	1.10886	2.15675	9.264e-16	7.381e-14	1.698e-11	879.435	-7.30826	-158.491	4.939e-07	0.0001783	0.007312
RACK1	5	complement(181236897..181243906)	885.628	-3.13036	-8.75655	2.689e-05	0.001424	0.403026	735.966	1.74054	3.3416	4.236e-16	3.594e-14	7.763e-12	257.202	-5.47351	-44.4316	0.0002057	0.0284558	1
C6orf62	6	complement(24704299..24720920)	1636.46	-1.4733	-2.77656	0.003144	0.0640124	1	487.211	1.74657	3.35561	1.125e-12	5.957e-11	2.061e-08	172.828	-4.89887	-29.8336	0.000745	0.0775744	1
CLIC1	6	complement(31730581..31737318)	260.678	-3.97595	-15.7355	5.93e-06	0.0003915	0.0888616	875.744	2.50241	5.66632	1.779e-25	3.705e-23	3.261e-21	257.202	-5.00686	-32.1526	0.0007362	0.0775744	1
RPS18	6	33272075..33276511	1043.16	-3.50441	-11.3483	5.495e-08	6.695e-06	0.0008235	3032.73	2.30539	4.943	3.96e-24	7.559e-22	7.257e-20	666.383	-6.00886	-64.394	3.449e-08	1.761e-05	0.0005106
UQCC2	6	complement(33696764..33711700)	149.681	-8.42166	-342.903	0.0438316	0.236313	1	197.536	0.653292	1.57275	0.021688	0.0786218	1	257.202	-4.78357	-27.5422	0.001254	0.113237	1
RPL10A	6	35468401..35470781	506.073	-3.49323	-11.2607	1.972e-05	0.001115	0.295537	480.001	1.63922	3.11498	2.269e-11	9.282e-10	4.158e-07	257.202	-4.96433	-31.2184	0.0008023	0.0807953	1
HSP90AB1	6	44246166..44253888	591.597	-4.96697	-31.2756	1.368e-13	5.258e-11	2.051e-09	995.352	0.954096	1.93737	1.193e-08	3.142e-07	0.0002187	591.597	-6.67322	-102.056	3.654e-06	0.0009326	0.054088
EEF1A1	6	complement(73515750..73521032)	3321.1	-3.54369	-11.6616	5.984e-11	1.631e-08	8.968e-07	3459.61	1.20674	2.30816	5.056e-09	1.445e-07	9.265e-05	1828.34	-5.3658	-41.235	1.246e-15	2.634e-12	1.844e-11
KPNA5	6	116677643..116741867	107.573	-3.53176	-11.5655	0.0132934	0.175705	1	31.3521	-1.84267	-3.58674	0.002371	0.0132495	1	187.126	-3.05277	-8.29801	0.0384823	0.359032	1
ACTB	7	complement(5527148..5530601)	2295.38	-4.90131	-29.8843	2.532e-32	3.794e-29	3.794e-28	5496.93	1.41347	2.66378	4.263e-16	3.6e-14	7.812e-12	13493.4	-4.05028	-16.5674	2.097e-07	8.392e-05	0.003105
H2AFV	7	complement(44826889..44848126)	129.637	-8.35722	-327.925	0.0455395	0.236313	1	543.932	2.14308	4.41704	1.093e-15	8.598e-14	2.003e-11	233.209	-4.66608	-25.3882	0.001567	0.137296	1
BAZ1B	7	complement(73440406..73522293)	386.997	-3.20115	-9.19693	0.002266	0.0505492	1	102.741	0.945907	1.9264	0.0154736	0.0594828	1	300.481	-3.64005	-12.4671	0.0119539	0.359032	1
NDUFA5	7	complement(123536997..123601651)	138.991	-8.50134	-362.375	0.0416056	0.236313	1	138.991	-0.979264	-1.97146	0.0004135	0.003068	1	257.202	-4.79004	-27.6659	0.0009985	0.0966104	1
BRAF	7	complement(140719331..140924929)	126.518	-3.4051	-10.5935	0.0174228	0.20986	1	37.1642	-2.13532	-4.39336	0.00141	0.008455	1	187.126	-2.9267	-7.6037	0.0465628	0.359032	1
SFTPC	8	22161733..22164479	7794.87	-14.0746	-17253.1	0.0007366	0.0215337	1	7794.87	-12.5982	-6200.8	5.86e-30	1.79e-27	1.074e-25	7794.87	-14.6314	-25380	0.0164757	0.359032	1
PRKDC	8	complement(47773108..47960183)	104.69	-3.61896	-12.2861	0.0004925	0.0155714	1	191.224	1.32732	2.50936	0.0001024	0.0009326	1	96.1878	-4.0562	-16.6356	0.004791	0.335131	1
RPL7	8	complement(73290242..73294466)	635.671	-10.5566	-1506.07	0.0114473	0.161079	1	1473.51	1.29879	2.46022	1.376e-14	9.271e-13	2.522e-10	635.671	-6.88648	-118.315	2.513e-06	0.0006642	0.0371957
FABP4	8	complement(81478419..81483233)	633.016	-10.5293	-1477.84	0.0116109	0.162012	1	633.016	-9.03947	-526.201	3.863e-16	3.292e-14	7.078e-12	633.016	-6.84722	-115.138	2.414e-06	0.0006497	0.0357353
PABPC1	8	complement(100702916..100722088)	1910.26	-3.32881	-10.0478	9.996e-14	4.279e-11	1.498e-09	1278.1	1.2548	2.38633	1.604e-13	9.39e-12	2.939e-09	1585.63	-3.5638	-11.8253	4.103e-08	2.025e-05	0.0006074
YWHAZ	8	complement(100916523..100954068)	225.001	-4.94445	-30.7912	1.026e-06	8.591e-05	0.0153732	356.825	0.803591	1.74544	0.0001386	0.001215	1	332.094	-3.1254	-8.72646	8.756e-05	0.0139374	1
RPL8	8	complement(144789769..144792390)	480.5	-5.9349	-61.1763	6.687e-09	1.068e-06	0.0001002	1598.8	1.91726	3.77706	6.136e-30	1.843e-27	1.124e-25	754.208	-5.48042	-44.6447	4.778e-07	0.0001768	0.007073
RPS6	9	complement(19375715..19380236)	1304.64	-4.32939	-20.1037	8.948e-15	4.789e-12	1.341e-10	1521.26	1.52706	2.88197	6.489e-23	1.091e-20	1.189e-18	997.853	-3.82119	-14.1349	8.43e-09	5.943e-06	0.0001248
TOMM5	9	complement(37588413..37592639)	137.625	-8.38882	-335.188	0.0443681	0.236313	1	450.235	1.88285	3.68802	5.88e-13	3.207e-11	1.078e-08	3895.55	-2.02269	-4.0634	0.009286	0.359032	1
RPL35	9	complement(124857883..124861957)	1117.64	-4.05257	-16.5938	1.196e-13	4.718e-11	1.793e-09	1237.25	1.32095	2.49831	8.826e-17	8.007e-15	1.617e-12	543.771	-6.60954	-97.6495	5.188e-06	0.001219	0.0768011
RPL12	9	complement(127447674..127451406)	339.719	-6.49637	-90.2825	4.213e-06	0.0002923	0.0631402	1346.31	1.99095	3.97498	1.27e-20	1.698e-18	2.327e-16	589.295	-3.61539	-12.2558	2.136e-05	0.003953	0.316258
PPA1	10	complement(70202831..70233429)	102.965	-4.12147	-17.4054	0.003369	0.0672771	1	209.755	1.96835	3.9132	2.674e-07	5.015e-06	0.0049	84.5737	-3.63947	-12.462	0.0133021	0.359032	1
EIF5AL1	10	79512601..79516440	264.608	-2.72782	-6.62453	0.0107841	0.153634	1	72.4752	1.01525	2.02126	0.0429004	0.134	1	257.202	-3.16875	-8.99265	0.0300349	0.359032	1
RPL13AP5	10	96750266..96750923	290.54	-9.49834	-723.243	0.0229593	0.236313	1	290.54	-1.90981	-3.75758	0.00367	0.018454	1	290.54	-5.8471	-57.564	8.181e-05	0.0131649	1
NDUFB8	10	complement(100523729..100529923)	324.905	-9.62491	-789.561	0.0210792	0.236313	1	552.257	0.826419	1.77328	1.337e-05	0.0001577	0.245048	514.403	-5.00509	-32.113	4.682e-06	0.001136	0.0693109
RPLP2	11	809967..812876	932.43	-5.43577	-43.2842	6.558e-15	3.931e-12	9.828e-11	1320.71	0.597138	1.51271	0.0241961	0.0860792	1	3787.88	-3.41222	-10.6459	0.0002281	0.0306528	1
KCNQ1OT1	11	complement(2608328..2699998)	355.818	-2.37859	-5.20027	0.008152	0.127246	1	47.9887	-1.49077	-2.81039	0.0113271	0.0460541	1	453.608	-2.4149	-5.33283	0.0246186	0.359032	1
HBB	11	complement(5225464..5227071)	1286.21	-11.5436	-2985.25	0.005699	0.098841	1	1286.21	-10.0707	-1075.47	3.041e-19	3.527e-17	5.573e-15	1286.21	-7.92721	-243.403	6.916e-08	3.199e-05	0.001024
RPL27A	11	8682792..8689872	936.009	-5.70511	-52.1687	2.052e-14	9.921e-12	3.076e-10	1715.36	0.981302	1.97425	0.0004199	0.003068	1	936.009	-6.59604	-96.7398	6.801e-09	5.034e-06	0.0001007
ARHGAP1	11	complement(46677077..46700660)	107.573	-3.26603	-9.61995	0.0232165	0.236313	1	173.616	2.73529	6.65893	5.733e-07	9.883e-06	0.0105055	6583.18	2.26756	4.8151	0.0437191	0.359032	1
FTH1	11	complement(61964285..61967634)	1916.64	-7.97337	-251.319	1.582e-14	7.904e-12	2.371e-10	12321.8	2.81339	7.02936	3.947e-44	2.333e-41	7.233e-40	2300.81	-5.15553	-35.6426	3.689e-12	4.201e-09	5.462e-08
EEF1G	11	complement(62559596..62573891)	1504.69	-2.6397	-6.23204	7.744e-06	0.000498	0.116045	1120.52	1.56561	2.96004	1.704e-19	2.027e-17	3.122e-15	415.172	-6.22902	-75.0104	1.706e-05	0.003367	0.252534
PLAAT3	11	complement(63574462..63616926)	582.283	-1.38677	-2.61492	0.0414966	0.236313	1	827.389	3.58446	11.9958	1.285e-25	2.771e-23	2.355e-21	84.5737	-3.93483	-15.2933	0.007162	0.359032	1
FAU	11	complement(65120630..65122134)	423.302	-6.74592	-107.331	1.547e-06	0.0001246	0.0231781	909.124	1.18329	2.27094	4.979e-09	1.428e-07	9.124e-05	438.801	-5.38971	-41.9241	1.221e-06	0.0003616	0.0180796
MALAT1	11	65497738..65506516	19532.5	-4.97652	-31.4834	3.752e-60	7.028e-57	5.622e-56	25739.3	0.631566	1.54925	5.58e-10	1.883e-08	1.023e-05	19532.5	-5.53146	-46.2526	1.505e-08	8.912e-06	0.0002228
TALAM1	11	complement(65499312..65507432)	3577.56	-3.57987	-11.9577	7.352e-20	7.87e-17	1.102e-15	2437.54	0.918982	1.89078	0.0001155	0.001038	1	3079.34	-2.85307	-7.22536	0.002682	0.221802	1
RAB1B	11	66268526..66277492	184.308	-3.06111	-8.34613	0.0004571	0.0147317	1	247.239	1.68175	3.20818	2.08e-07	4.03e-06	0.003811	856.164	-2.43411	-5.40432	0.00926	0.359032	1
SPCS2	11	74949266..74979033	162.209	-8.4279	-344.39	0.0434634	0.236313	1	321.807	1.35601	2.55977	1.601e-07	3.185e-06	0.002933	257.202	-4.72059	-26.3657	0.001102	0.103217	1
RPS3	11	75399491..75422302	622.967	-4.74203	-26.7604	6.1e-11	1.632e-08	9.141e-07	1345.9	1.49343	2.81557	1.206e-17	1.182e-15	2.21e-13	485.479	-5.61964	-49.1678	4.61e-07	0.000175	0.006825
TMEM123	11	complement(102396332..102452765)	967.793	-2.26243	-4.79797	0.001489	0.0368397	1	383.081	2.07419	4.21108	9.998e-12	4.403e-10	1.832e-07	248.016	-4.26288	-19.1979	0.003689	0.270359	1
RPS25	11	complement(119015717..119018343)	874.406	-4.76154	-27.1248	7.436e-17	5.865e-14	1.114e-12	1478.63	0.88317	1.84442	0.0001081	0.0009793	1	874.406	-7.40009	-168.908	5.697e-07	0.0002008	0.008434
STT3A	11	125592847..125623091	126.518	-3.84756	-14.3957	0.007071	0.115593	1	82.0876	0.94583	1.9263	0.0295985	0.101895	1	248.016	-3.36462	-10.3004	0.0229012	0.359032	1
GAPDH	12	6534517..6538371	1445.68	-5.7901	-55.3341	6.775e-21	8.461e-18	1.015e-16	2745.85	1.06343	2.08989	1.243e-08	3.258e-07	0.0002277	1445.68	-8.07074	-268.866	3.385e-08	1.761e-05	0.0005012
LDHB	12	complement(21635342..21657971)	374.828	-9.76906	-872.53	0.0193249	0.225899	1	573.289	0.747895	1.67934	5.154e-05	0.0005113	0.944379	374.828	-6.13336	-70.1982	3.248e-05	0.005794	0.480904
KRT8	12	complement(52897187..52949866)	2375.35	-2.0475	-4.1339	4.577e-05	0.002249	0.685924	952.956	1.71747	3.28858	2.271e-19	2.685e-17	4.161e-15	527.764	-4.90857	-30.0349	5.909e-06	0.001306	0.0874777
PCBP2	12	53452102..53481162	495.374	-4.33731	-20.2143	1.751e-08	2.499e-06	0.0002624	281.608	-1.11059	-2.15934	2.87e-06	4.118e-05	0.0525892	300.481	-5.73147	-53.1305	9.124e-05	0.0142187	1
MAP3K12	12	complement(53479669..53501205)	495.374	-2.63894	-6.22872	0.002826	0.0590754	1	79.4033	-1.44234	-2.71762	0.003541	0.0180017	1	300.481	-4.01139	-16.1268	0.007825	0.359032	1
HNRNPA1	12	54280690..54287088	260.432	-5.18205	-36.3038	5.035e-07	4.629e-05	0.007545	481.055	0.937311	1.91496	3.176e-06	4.433e-05	0.058208	748.503	-3.74231	-13.3828	1.939e-05	0.003681	0.287116
NACA	12	complement(56712427..56725299)	322.039	-9.55876	-754.177	0.0221067	0.236313	1	651.094	1.16815	2.24723	7.073e-09	1.961e-07	0.0001296	1507.2	-4.91402	-30.1487	7.14e-06	0.001555	0.105706
PWP1	12	107685732..107713162	52.3451	-3.64869	-12.5419	0.0102767	0.14923	1	93.9024	1.36411	2.57417	0.003663	0.018427	1	886.525	-2.20791	-4.62004	0.0416277	0.359032	1
ATP2A2	12	110281247..110351093	98.1512	-4.81802	-28.2078	0.0006993	0.0207104	1	98.1512	-1.11494	-2.16585	0.0008088	0.005429	1	205.592	-4.35883	-20.5182	0.003239	0.249682	1
MYL2	12	complement(110910819..110920600)	4037.41	-13.1118	-8851.99	0.001661	0.0401454	1	4037.41	-11.6364	-3183.6	7.45e-26	1.686e-23	1.365e-21	4037.41	-13.6814	-13137.2	0.0249401	0.359032	1
WSB2	12	complement(118032687..118062430)	132.711	-8.22331	-298.856	0.0489304	0.236313	1	212.909	0.98401	1.97796	0.006148	0.0288221	1	233.209	-4.5313	-23.1237	0.001942	0.165196	1
PEBP1	12	118136124..118145584	475.486	-5.05822	-33.3178	7.867e-11	2.033e-08	1.179e-06	475.486	-0.840175	-1.79027	1.949e-05	0.0002153	0.357108	2726.13	-1.88923	-3.70439	0.0189667	0.359032	1
RPLP0	12	complement(120196699..120201211)	634.344	-4.15728	-17.8429	4.057e-13	1.447e-10	6.079e-09	2369.57	2.33792	5.05573	3.58e-41	1.988e-38	6.56e-37	1251.38	-4.25722	-19.1228	8.961e-09	6.017e-06	0.0001327
UBC	12	complement(124911646..124914650)	2311.65	-1.83487	-3.56739	0.001154	0.0302433	1	441.286	0.66656	1.58728	0.0002665	0.002122	1	748.503	-3.87764	-14.6989	1.761e-06	0.0005013	0.0260667
SAP18	13	21140514..21149097	172.789	-8.7181	-421.122	0.0371462	0.236313	1	252.749	0.649529	1.56866	0.005635	0.0266484	1	257.202	-5.03245	-32.7279	0.0007279	0.0775249	1
MYH7	14	complement(23412740..23435677)	10262	-14.4294	-22063.9	0.0005404	0.0167313	1	10262	-12.9485	-7904.46	1.923e-31	6.651e-29	3.525e-27	10262	-14.9958	-32673.1	0.0139863	0.359032	1
ZFP36L1	14	complement(68787655..68796243)	752.213	-2.91097	-7.52122	3.98e-08	5.014e-06	0.0005965	662.224	1.47814	2.78588	2.458e-12	1.211e-10	4.505e-08	1218.17	-2.18459	-4.54599	0.00106	0.100635	1
EIF5	14	103334237..103345025	299.256	-9.35021	-652.672	0.025171	0.236313	1	557.651	1.22221	2.33305	7.098e-09	1.962e-07	0.0001301	561.377	-4.08877	-17.0154	8.732e-06	0.001874	0.129274
B2M	15	44711492..44718877	2587.74	-8.35717	-327.914	1.468e-16	1.1e-13	2.199e-12	3900.26	0.755153	1.68781	4.231e-09	1.233e-07	7.753e-05	2587.74	-5.70933	-52.3215	2.893e-14	5.353e-11	4.282e-10
C15orf48	15	45430529..45433449	175.744	-8.63962	-398.826	0.0383271	0.236313	1	730.856	2.32121	4.9975	2.728e-21	3.967e-19	4.998e-17	233.209	-4.93246	-30.5364	0.0006691	0.0728358	1
TPM1	15	63042698..63071915	1223.59	-11.4657	-2828.19	0.006038	0.102832	1	1223.59	-3.19951	-9.18645	4.811e-38	2.449e-35	8.816e-34	1223.59	-12.0813	-4333.58	0.0479137	0.359032	1
RPL4	15	complement(66498015..66504855)	597.605	-3.85565	-14.4766	1.241e-09	2.353e-07	1.859e-05	601.651	1.1059	2.15233	7.087e-09	1.962e-07	0.0001299	337.822	-5.81548	-56.3161	5.494e-05	0.00902	0.813328
RPS17	15	complement(82536750..82540457)	230.919	-5.91466	-60.3241	2.126e-05	0.00118	0.318608	391.789	0.880803	1.8414	3.936e-05	0.0004045	0.721357	233.209	-5.44809	-43.6555	0.0001994	0.0278544	1
IQGAP1	15	90388242..90502239	176.119	-8.64071	-399.13	0.0384398	0.236313	1	226.024	0.621503	1.53848	0.0159544	0.0610896	1	233.209	-4.93215	-30.5299	0.000662	0.0728358	1
HBA2	16	172876..173710	1505.47	-11.7691	-3490.3	0.004819	0.0885389	1	1505.47	-10.2999	-1260.64	4.626e-20	5.806e-18	8.477e-16	1505.47	-12.3976	-5395.6	0.0423644	0.359032	1
HBA1	16	176680..177522	1233.55	-11.4763	-2849.02	0.006032	0.102832	1	1233.55	-10.0133	-1033.49	1.078e-18	1.197e-16	1.976e-14	1233.55	-12.1228	-4459.82	0.047266	0.359032	1
RPS2	16	complement(1962058..1964826)	1145.3	-4.33479	-20.1792	4.809e-16	3.432e-13	7.206e-12	5846.47	2.98672	7.92669	5.767e-70	8.807e-67	1.057e-65	2730.48	-2.9265	-7.60265	0.0004427	0.0542978	1
ARL6IP1	16	complement(18791667..18801549)	478.998	-4.30375	-19.7496	4.262e-10	9.256e-08	6.386e-06	1251.4	1.94408	3.84791	2.164e-25	4.455e-23	3.965e-21	2704.33	-2.64357	-6.24877	0.001193	0.110423	1
ALDOA	16	30064279..30072207	757.124	-5.68003	-51.2697	1.028e-13	4.279e-11	1.54e-09	1486.49	1.04421	2.06224	3.362e-11	1.345e-09	6.162e-07	757.124	-7.1532	-142.34	1.1e-06	0.0003323	0.0162837
BOLA2B	16	complement(30192930..30193666)	272.331	-3.28063	-9.71782	0.002112	0.0480273	1	144.376	1.33296	2.51918	0.000381	0.002916	1	157.828	-3.71829	-13.1619	0.0109982	0.359032	1
RPL13	16	89560657..89566829	825.078	-4.68879	-25.7908	5.619e-15	3.509e-12	8.421e-11	1684.12	1.12347	2.1787	6.731e-10	2.226e-08	1.233e-05	825.078	-7.27479	-154.856	7.32e-07	0.0002463	0.0108371
RPL23	17	complement(38847860..38853721)	2569.38	-3.64572	-12.5161	4.72e-10	9.963e-08	7.073e-06	9870.25	3.09571	8.54874	1.031e-29	3e-27	1.89e-25	1281.46	-5.60713	-48.7434	2.811e-13	3.783e-10	4.161e-09
MIEN1	17	complement(39728500..39730563)	494.716	-2.71139	-6.54954	0.0007186	0.0210749	1	2325.12	4.86405	29.1222	9.465e-53	6.938e-50	1.735e-48	270.563	-4.11364	-17.3113	0.004799	0.335131	1
EIF1	17	41688885..41692668	5278.92	-1.49302	-2.81478	4.468e-05	0.00221	0.669573	17561.1	5.2705	38.5991	5.549e-226	1.017e-221	1.017e-221	462.949	-6.47709	-89.0837	1.03e-05	0.002178	0.152432
JUP	17	complement(41754607..41786768)	4567.85	1.81131	3.5096	0.007272	0.118329	1	2918.08	6.17482	72.2445	4.734e-45	2.892e-42	8.676e-41	1032.76	-2.22072	-4.66127	0.048433	0.359032	1
ATP5MC1	17	48892787..48895871	233.745	-9.06353	-535.05	0.0297737	0.236313	1	316.179	0.651735	1.57106	0.002133	0.0120962	1	257.202	-5.38685	-41.841	0.0002298	0.0306528	1
NME2	17	51165536..51171744	1144.49	-2.11542	-4.33317	0.0005186	0.0162594	1	762.936	2.63565	6.21453	8.099e-23	1.346e-20	1.484e-18	466.418	-3.72035	-13.1807	0.0005913	0.0664814	1
WBP2	17	complement(75845699..75856436)	1028.34	-1.7838	-3.44333	0.0327597	0.236313	1	173.503	0.688931	1.61209	0.0166379	0.0631765	1	233.209	-4.46906	-22.1473	0.002168	0.181345	1
RNF213	17	80260820..80398794	1127.7	-1.12441	-2.18012	0.0460835	0.236313	1	226.625	1.31361	2.48562	2.375e-05	0.0002573	0.435283	1094.07	-1.7645	-3.39757	0.0158348	0.359032	1
ACTG1	17	complement(81509971..81512799)	491.91	-4.9382	-30.6582	3.61e-11	1.002e-08	5.409e-07	973.259	1.25915	2.39355	3.185e-14	2.019e-12	5.836e-10	3654.59	-2.06228	-4.17647	0.001052	0.100635	1
ANAPC11	17	81890790..81900533	147.224	-8.54829	-374.362	0.0407957	0.236313	1	638.714	2.15665	4.45878	7.196e-18	7.285e-16	1.319e-13	323.62	-3.98029	-15.7828	0.0004662	0.056106	1
MYL12A	18	3247482..3256237	1272.77	-11.4892	-2874.71	0.005856	0.100757	1	1272.77	-1.3785	-2.59998	1.048e-22	1.656e-20	1.921e-18	1272.77	-12.0505	-4241.95	0.0483087	0.359032	1
RAB12	18	8609428..8639383	658.866	-1.62839	-3.09169	0.0294183	0.236313	1	57.6437	-2.85147	-7.21736	3.145e-05	0.0003329	0.576329	299.628	-2.66806	-6.35573	0.0169514	0.359032	1
NDUFV2	18	9102642..9134341	210.653	-5.57287	-47.5994	5.554e-05	0.002659	0.832281	248.212	0.59435	1.50979	0.0127205	0.0504227	1	233.209	-5.09084	-34.0797	0.0004571	0.0554644	1
GPX4	19	1103994..1106779	238.483	-6.05355	-66.4202	1.902e-05	0.00108	0.285098	628.184	1.28787	2.44167	8.25e-10	2.709e-08	1.512e-05	257.202	-5.66881	-50.8722	0.0001709	0.0244887	1
RPS15	19	1438364..1440497	546.78	-4.36628	-20.6244	1.622e-10	3.922e-08	2.431e-06	797.353	1.24548	2.37097	6.657e-11	2.531e-09	1.22e-06	490.411	-5.10157	-34.3341	1.908e-06	0.000523	0.0282427
MKNK2	19	complement(2037471..2051278)	894.553	-2.44941	-5.46191	0.0003381	0.0115415	1	166.111	0.703804	1.62879	0.0157708	0.0605237	1	101.308	-4.49011	-22.4729	0.002547	0.21185	1
OAZ1	19	2269486..2273488	314.464	-9.57384	-762.099	0.0217374	0.236313	1	746.943	1.36855	2.58212	1.13e-12	5.966e-11	2.07e-08	314.464	-5.85884	-58.0346	5.544e-05	0.00902	0.820791
TLE5	19	complement(3052910..3063107)	148.038	-8.58017	-382.727	0.0400454	0.236313	1	148.038	-1.43871	-2.71079	5.31e-07	9.189e-06	0.009731	148.038	-4.91904	-30.2537	0.0009505	0.0931914	1
MYDGF	19	complement(4657545..4670403)	159.236	-2.73773	-6.67018	0.0165374	0.20601	1	155.969	1.97617	3.93447	8.444e-06	0.0001056	0.154743	257.202	-3.29494	-9.81467	0.0318577	0.359032	1
RPS28	19	8321496..8323340	380.154	-6.59994	-97.0021	2.399e-06	0.0001775	0.0359548	380.154	-1.35734	-2.56213	1.548e-06	2.388e-05	0.0283753	380.154	-4.60756	-24.3788	1.036e-06	0.0003262	0.0153301
RPL18A	19	17859910..17863319	635.288	-6.39836	-84.3523	3.165e-10	7.146e-08	4.743e-06	1468.55	1.31616	2.49003	6.24e-18	6.424e-16	1.143e-13	747.612	-5.32515	-40.0895	4.827e-09	3.761e-06	7.145e-05
GPI	19	34353330..34402413	283.553	-3.94158	-15.365	0.0001473	0.005968	1	182.6	0.910158	1.87925	0.002627	0.0145147	1	257.202	-4.37645	-20.7703	0.002919	0.233578	1
COX7A1	19	complement(36150922..36152447)	1667.69	-11.8166	-3607.01	0.004599	0.0848819	1	1667.69	-10.3408	-1296.83	1.052e-20	1.439e-18	1.929e-16	1667.69	-12.391	-5371.2	0.0423036	0.359032	1
SPINT2	19	38264573..38292615	191.999	-5.64389	-50.0013	5.234e-05	0.00253	0.784317	600.935	1.74484	3.35159	4.261e-14	2.647e-12	7.808e-10	1002.31	-1.61105	-3.05474	0.0393286	0.359032	1
ACTN4	19	38647649..38731589	960.645	-3.01616	-8.09013	4.486e-07	4.201e-05	0.006722	919.165	2.10614	4.30538	1.512e-21	2.253e-19	2.771e-17	216.678	-5.45753	-43.9422	0.0002264	0.0306528	1
HNRNPL	19	complement(38836370..38852347)	2138.48	-1.23911	-2.36054	0.002622	0.0560524	1	283.25	0.799884	1.74096	0.0007647	0.005176	1	188.892	-5.05776	-33.3072	0.0004438	0.0542978	1
RPS16	19	complement(39433137..39435949)	536.731	-7.09075	-136.31	3.364e-07	3.273e-05	0.005041	1045.74	1.04067	2.05719	2.786e-09	8.438e-08	5.105e-05	536.731	-5.7097	-52.3348	1.706e-07	7.214e-05	0.002525
RPS19	19	41860255..41872925	719.616	-4.83253	-28.4929	3.157e-14	1.478e-11	4.731e-10	2082.76	1.61892	3.07146	1.796e-20	2.351e-18	3.291e-16	719.616	-6.10009	-68.598	2.049e-08	1.167e-05	0.0003033
RABAC1	19	complement(41956683..41959321)	223.427	-9.03898	-526.022	0.0301817	0.236313	1	223.427	-0.793879	-1.73373	0.0005668	0.003945	1	233.209	-5.3314	-40.2636	0.0002292	0.0306528	1
NECTIN2	19	44846297..44889223	205.931	-2.929	-7.61581	0.006608	0.10942	1	140.68	1.70922	3.26985	6.357e-05	0.0006203	1	157.828	-3.40071	-10.5613	0.0220686	0.359032	1
CKM	19	complement(45306413..45322875)	1618.17	-11.8559	-3706.66	0.004489	0.0834759	1	1618.17	-10.3782	-1330.87	1.143e-20	1.54e-18	2.094e-16	1618.17	-12.4274	-5508.33	0.0417555	0.359032	1
AP2S1	19	complement(46838136..46850846)	127.83	-8.33684	-323.324	0.045979	0.236313	1	244.245	1.03222	2.04517	0.0001178	0.001057	1	490.411	-3.6677	-12.7083	0.0007493	0.0775744	1
FTL	19	48963941..48966879	5092.64	-7.42866	-172.286	6.699e-37	1.115e-33	1.004e-32	16326.4	1.83992	3.5799	9.095e-23	1.475e-20	1.667e-18	7712.07	-4.9515	-30.9422	9.348e-09	6.017e-06	0.0001384
RPS11	19	49496434..49499708	783.635	-6.1315	-70.1075	1.326e-12	4.228e-10	1.987e-08	1205.29	0.769762	1.70499	0.0008061	0.005413	1	783.635	-7.15666	-142.682	7.967e-07	0.0002621	0.0117949
SNAR-B1	19	complement(50133745..50133864)	195.935	-4.87192	-29.2814	3.346e-06	0.0002399	0.0501395	195.935	-1.5281	-2.88406	1.506e-07	3.006e-06	0.00276	195.935	-5.3453	-40.6533	0.0003408	0.0446456	1
SNAR-B2	19	complement(50139118..50139237)	248.836	-6.00767	-64.3414	2.194e-05	0.001213	0.328755	248.836	-1.84569	-3.59424	1.157e-11	4.976e-10	2.12e-07	248.836	-5.57082	-47.5318	0.0001988	0.0278544	1
FKBP1A	20	complement(1368977..1393172)	179.531	-8.7796	-439.464	0.0355382	0.236313	1	628.401	1.93346	3.81969	2.629e-15	1.958e-13	4.817e-11	233.209	-5.06176	-33.3997	0.0005229	0.0609495	1
EIF2S2	20	complement(34088309..34112243)	205.931	-4.77583	-27.3948	3.343e-06	0.0002399	0.0500965	1022.84	2.48998	5.61771	3.736e-27	9.643e-25	6.847e-23	196.615	-5.21206	-37.0669	0.0003565	0.0458918	1
NORAD	20	complement(36045618..36050960)	569.594	-3.19074	-9.13079	4.137e-06	0.0002883	0.0619916	182.36	-0.934369	-1.91105	0.003728	0.0187146	1	300.481	-5.20423	-36.8664	0.0004742	0.0566184	1
RPN2	20	37179046..37241623	270.563	-4.37951	-20.8144	2.204e-05	0.001213	0.330294	508.221	1.90981	3.7576	2.968e-13	1.689e-11	5.439e-09	300.481	-4.82164	-28.2787	0.0009634	0.0938284	1
SERINC3	20	complement(44496221..44522116)	215.146	-4.24558	-18.9691	3.586e-05	0.001822	0.537444	199.695	0.732461	1.66147	0.007685	0.0348031	1	845.737	-1.75707	-3.38011	0.04528	0.359032	1
PSMA7	20	complement(62136733..62143394)	2155.06	-5.03064	-32.6869	9.95e-20	9.941e-17	1.491e-15	3743.23	1.003	2.00416	2.956e-20	3.762e-18	5.417e-16	2155.06	-8.52951	-369.521	3.37e-09	2.772e-06	4.989e-05
RNA45SN2	21	8205988..8219302	1439.4	-5.52815	-46.1465	1.6e-09	2.925e-07	2.398e-05	1439.4	-3.41911	-10.6969	1.662e-05	0.0001911	0.304612	1439.4	-12.2118	-4743.87	0.046531	0.359032	1
RNA18SN2	21	8209631..8211499	50091.8	-9.12439	-558.105	1.162e-160	1.741e-156	1.741e-156	50091.8	-3.34135	-10.1356	6.658e-70	9.385e-67	1.22e-65	50091.8	-7.39025	-167.76	3.469e-83	1.712e-79	5.135e-79
RNA28SN2	21	8213888..8218941	518.693	-6.9202	-121.112	3.519e-06	0.0002499	0.0527377	518.693	-8.69794	-415.281	1.878e-12	9.379e-11	3.441e-08	649.919	-4.88645	-29.5779	5.107e-06	0.001219	0.0755976
RNA18SN3	21	8392666..8394534	50566.6	-9.3356	-646.092	1.342e-146	6.704e-143	2.011e-142	50566.6	-3.35174	-10.2088	8.659e-68	1.133e-64	1.587e-63	50566.6	-7.49601	-180.52	2.346e-90	3.473e-86	3.473e-86
RNA28SN3	21	8396926..8401980	338.269	-9.72495	-846.256	0.0215999	0.236313	1	338.269	-8.28204	-311.273	1.478e-10	5.386e-09	2.709e-06	2000.44	-3.53244	-11.571	0.001059	0.100635	1
RNA18SN1	21	8436876..8438744	36942.8	-9.20933	-591.949	9.466e-133	2.837e-129	1.419e-128	36942.8	-4.96198	-31.1677	2.21e-71	5.061e-68	4.049e-67	36942.8	-7.10655	-137.811	5.353e-89	3.962e-85	7.925e-85
RNA28SN1	21	8441146..8446211	1539.81	-8.48555	-358.43	1.606e-08	2.314e-06	0.0002406	1539.81	-7.72225	-211.169	8.228e-27	1.984e-24	1.508e-22	1539.81	-12.3136	-5090.67	0.0446792	0.359032	1
CCT8	21	complement(29056322..29073797)	215.146	-3.55685	-11.7684	0.0006577	0.0195962	1	121.463	0.7089	1.63456	0.0387358	0.126327	1	233.209	-4.00387	-16.043	0.006145	0.359032	1
SON	21	33543038..33577514	694.585	-5.93732	-61.2789	2.417e-12	7.546e-10	3.622e-08	694.585	-1.44898	-2.73015	1.877e-20	2.439e-18	3.439e-16	694.585	-6.91689	-120.835	1.569e-06	0.0004554	0.0232265
CSTB	21	complement(43773665..43776375)	247.878	-4.38398	-20.8791	2.448e-05	0.001306	0.366862	1028.88	2.88956	7.41046	7.273e-29	1.989e-26	1.333e-24	257.202	-4.85818	-29.004	0.001082	0.102012	1
CBX6	22	complement(38861422..38872216)	1874.69	-1.46705	-2.76455	0.008046	0.126457	1	408.472	1.38798	2.61712	1.852e-08	4.687e-07	0.0003394	270.563	-5.0179	-32.3996	0.0006516	0.0725234	1
PGK1	X	78104248..78129295	136.166	-4.71003	-26.1735	0.000714	0.0209997	1	159.999	0.897055	1.86226	0.004115	0.0204087	1	257.202	-4.22666	-18.7219	0.003408	0.253774	1
RPL10	X	154398065..154402339	1036.34	-3.89097	-14.8354	2.982e-12	9.032e-10	4.469e-08	1374.97	1.33566	2.52391	7.016e-14	4.271e-12	1.286e-09	2820.36	-2.53766	-5.80647	0.001237	0.113066	1
RNA18SN4	KI270733.1	125931..127799	50432.2	-9.0599	-533.706	1.308e-105	3.268e-102	1.961e-101	50432.2	-3.34342	-10.1501	5.898e-63	6.358e-60	1.081e-58	50432.2	-7.58319	-191.764	2.743e-73	1.015e-69	4.06e-69
RNA28SN4	KI270733.1	130204..135280	2726.75	-12.5774	-6112.08	0.00258	0.0553156	1	2726.75	-3.06642	-8.37695	3.284e-48	2.229e-45	6.019e-44	2726.75	-5.09735	-34.2339	3.479e-11	3.433e-08	5.15e-07
RNA18SN5	GL000220.1	109078..110946	37533.6	-8.83928	-458.023	2.326e-147	1.743e-143	3.485e-143	37533.6	-4.99707	-31.9352	8.04e-93	3.683e-89	1.473e-88	37533.6	-7.00997	-128.888	1.215e-71	3.598e-68	1.799e-67
RNR1	MT	648..1601	19847	-7.2916	-156.671	2.572e-75	5.506e-72	3.854e-71	19847	-2.94584	-7.70522	4.175e-66	4.782e-63	7.651e-62	19847	-9.76704	-871.31	5.629e-35	1.389e-31	8.333e-31
RNR2	MT	1671..3229	75008.3	-8.18909	-291.852	7.63e-145	2.859e-141	1.143e-140	75008.3	-1.53743	-2.90277	2.563e-32	1.037e-29	4.696e-28	75008.3	-5.68991	-51.6219	4.762e-14	7.832e-11	7.049e-10
