# Supplementary material for: From phenotypical investigation to RNA-sequencing for gene expression analysis: A workflow for single and pooled rare cells
Source: Front Genet. 2022 Nov 14;13:1012191. doi: 10.3389/fgene.2022.1012191 (PMC9703136; doi:10.3389/fgene.2022.1012191)
Supplement: Supplementary file 3 [file Table3.xls]

## Sheet: Venn Diagram-1 selection
			10-cell pool EtOH-fixed vs. Reference						RNA OE33 Unfixed vs. Reference						Single cell EtOH-fixed vs. Reference
Name	Chromosome	Region	Max group mean	Log2 fold change	Fold change	P-value	FDR p-value	Bonferroni	Max group mean	Log2 fold change	Fold change	P-value	FDR p-value	Bonferroni	Max group mean	Log2 fold change	Fold change	P-value	FDR p-value	Bonferroni
NFIA	1	61077227..61462788	311.654	-5.62023	-49.188	9.903e-05	0.0180899	1	311.654	-2.71119	-6.5486	8.154e-23	1.346e-20	1.494e-18	801.282	-5.30666	-39.579	0.0002311	0.0569759	1
ARHGAP29	1	complement(94168905..94275068)	255.102	-4.36472	-20.6021	0.002622	0.232278	1	346.54	1.72202	3.29898	1.503e-09	4.766e-08	2.754e-05	686.813	-4.04685	-16.5281	0.005195	0.447603	1
ADIPOR1	1	complement(202940825..202958572)	217.77	-3.53523	-11.5934	0.0161147	0.414419	1	165.752	1.62604	3.08665	2.056e-05	0.0002259	0.376769	529.661	-3.21534	-9.28782	0.0278599	0.447603	1
BCYRN1	2	47335315..47335514	1451.18	-4.33452	-20.1753	3.739e-08	2.213e-05	0.0005533	446.032	-4.93566	-30.6042	2.71e-39	1.419e-36	4.966e-35	446.032	-5.95584	-62.0706	3.589e-05	0.0115963	0.530914
PTMA	2	231708525..231713541	1267.52	-6.13849	-70.448	1.266e-12	1.339e-09	1.874e-08	1940.88	0.795814	1.73606	1.451e-09	4.615e-08	2.658e-05	1267.52	-7.35989	-164.266	2.786e-07	0.0001526	0.004121
LRRFIP1	2	237627576..237781647	167.56	-4.75767	-27.0521	0.0009685	0.111093	1	299.757	1.11066	2.15945	2.212e-05	0.0002415	0.405395	174.095	-4.43984	-21.7032	0.002026	0.322211	1
TKT	3	complement(53224707..53256114)	193.498	-3.69012	-12.9074	0.0131322	0.414419	1	643.675	3.31175	9.9297	4.919e-21	6.988e-19	9.014e-17	1156.74	-2.38056	-5.20739	0.0299898	0.447603	1
ZBTB20	3	complement(114314500..115147288)	244.507	-5.37086	-41.38	0.0002256	0.0347714	1	244.507	-1.74727	-3.35723	1.609e-11	6.777e-10	2.948e-07	496.032	-5.06107	-33.3837	0.0004834	0.0953302	1
GPM6A	4	complement(175632937..176002691)	1748.09	-2.91874	-7.56184	7.639e-06	0.002355	0.11303	271.457	-5.76666	-54.4424	1.066e-22	1.67e-20	1.954e-18	1353.81	-2.57075	-5.94119	4.883e-05	0.0150463	0.722222
NDUFS6	5	1801407..1816605	516.529	-4.34759	-20.3589	0.002777	0.24311	1	265.698	1.34202	2.53505	2.079e-06	3.078e-05	0.0381039	3720.24	-1.60999	-3.0525	0.0407661	0.447603	1
LOC105379070	5	88099001..88116147	301208	2.28332	4.86797	2.66e-20	4.373e-17	3.936e-16	1045.37	-3.21137	-9.26227	2.317e-29	6.531e-27	4.245e-25	243482	2.2306	4.69329	3.925e-13	6.451e-10	5.806e-09
CSNK1A1	5	complement(149492982..149551439)	167.56	-4.67312	-25.5123	0.001518	0.160486	1	239.146	0.95515	1.93878	0.0003193	0.002499	1	158.191	-4.30449	-19.7597	0.003248	0.444821	1
LARP1	5	154682979..154817605	498.377	-3.56126	-11.8044	0.000637	0.0798808	1	234.672	0.996506	1.99516	0.0004089	0.003068	1	686.813	-4.21735	-18.6015	0.003491	0.447603	1
CREBRF	5	173056349..173139284	255.102	-3.88319	-14.7556	0.008022	0.414419	1	73.1612	-1.57668	-2.98283	0.0001278	0.001137	1	159.439	-3.56514	-11.8362	0.0163145	0.447603	1
C6orf62	6	complement(24704299..24720920)	853.536	-3.29245	-9.79774	0.0002363	0.03532	1	487.211	1.74657	3.35561	1.125e-12	5.957e-11	2.061e-08	1138.95	-1.81179	-3.51077	0.0127419	0.447603	1
EEF1A1	6	complement(73515750..73521032)	1661.41	-7.09502	-136.714	1.501e-11	1.388e-08	2.221e-07	3459.61	1.20674	2.30816	5.056e-09	1.445e-07	9.265e-05	3734.61	-3.99204	-15.9119	1.723e-12	2.548e-09	2.548e-08
MYO6	6	75749203..75919537	1031.62	-2.30899	-4.95537	0.0156314	0.414419	1	207.86	1.52846	2.88478	1.431e-05	0.0001676	0.262309	259.336	-3.52872	-11.5412	0.0167037	0.447603	1
EZR	6	complement(158765744..158819368)	501.861	-4.44527	-21.785	2.202e-05	0.00543	0.32581	2381.59	3.36576	10.3085	2.127e-61	1.856e-58	3.897e-57	518.672	-4.13798	-17.6058	6.77e-05	0.0196332	1
TMED4	7	complement(44577894..44582295)	193.498	-4.64061	-24.9437	0.001555	0.162526	1	405.302	1.69814	3.24482	1.787e-10	6.459e-09	3.275e-06	259.336	-4.28625	-19.5115	0.003166	0.437699	1
AKAP9	7	91940862..92112908	2047.04	-2.93548	-7.65013	2.403e-05	0.005829	0.355547	615.013	1.11442	2.16508	2.204e-05	0.0002407	0.403874	1405.2	-4.45603	-21.9482	2.397e-05	0.00844	0.354486
RAB11FIP1	8	complement(37858618..37899497)	183.824	-3.75586	-13.5091	0.009659	0.414419	1	339.381	2.38414	5.22032	8.206e-12	3.686e-10	1.504e-07	427.107	-1.88671	-3.69791	0.0348581	0.447603	1
RB1CC1	8	complement(52622458..52714466)	304.878	-3.75598	-13.5102	0.009887	0.414419	1	119.589	0.858253	1.81284	0.015887	0.0609567	1	159.439	-3.4382	-10.8393	0.0179557	0.447603	1
ASPH	8	complement(61500556..61714640)	367.647	-2.8209	-7.06604	0.009741	0.414419	1	455.203	2.79724	6.95107	1.419e-15	1.107e-13	2.601e-11	322.165	-3.48312	-11.1821	0.0179219	0.447603	1
PABPC1	8	complement(100702916..100722088)	2886.87	-3.84086	-14.3289	8.074e-10	6.288e-07	1.195e-05	1278.1	1.2548	2.38633	1.604e-13	9.39e-12	2.939e-09	3187.13	-3.16576	-8.97406	3.831e-09	4.359e-06	5.667e-05
YWHAZ	8	complement(100916523..100954068)	3131.86	-2.15028	-4.43913	0.0001467	0.0246616	1	356.825	0.803591	1.74544	0.0001386	0.001215	1	529.661	-4.95421	-31.0004	0.0005526	0.106145	1
KLF6	10	complement(3775996..3785281)	3505.02	-1.27589	-2.42148	0.013887	0.414419	1	395.319	1.58121	2.99222	2.17e-09	6.741e-08	3.977e-05	1044.46	-2.08788	-4.25122	0.002857	0.418366	1
ANXA11	10	complement(80150889..80205808)	740.955	-3.19287	-9.14426	0.003088	0.261117	1	409.251	2.18356	4.54272	1.264e-12	6.611e-11	2.317e-08	322.165	-3.85534	-14.4735	0.008537	0.447603	1
FTH1	11	complement(61964285..61967634)	1916.64	-8.31825	-319.185	9.468e-09	6.671e-06	0.0001401	12321.8	2.81339	7.02936	3.947e-44	2.333e-41	7.233e-40	1916.64	-8.0029	-256.515	3.271e-08	2.304e-05	0.0004838
PLAAT3	11	complement(63574462..63616926)	304.878	-3.82275	-14.1502	0.00837	0.414419	1	827.389	3.58446	11.9958	1.285e-25	2.771e-23	2.355e-21	418.775	-2.53019	-5.77646	0.0167493	0.447603	1
FKBP2	11	64241095..64244135	559.98	-4.0924	-17.0583	7.598e-05	0.0144139	1	449.929	1.36814	2.58137	2.355e-09	7.204e-08	4.315e-05	301.808	-3.77351	-13.6754	0.0002642	0.0583255	1
FAU	11	complement(65120630..65122134)	762.195	-5.18134	-36.286	1.196e-06	0.0004785	0.0177038	909.124	1.18329	2.27094	4.979e-09	1.428e-07	9.124e-05	423.302	-5.86851	-58.4247	5.575e-05	0.0168273	0.824539
NEAT1	11	65422798..65445540	3664.28	-2.86461	-7.28338	7.497e-09	5.547e-06	0.0001109	1184.72	1.02886	2.04041	3.211e-08	7.691e-07	0.0005884	7682.58	-1.88568	-3.69526	0.0009402	0.163612	1
MALAT1	11	65497738..65506516	30887.1	-5.24411	-37.8995	1.939e-84	4.099e-81	2.869e-80	25739.3	0.631566	1.54925	5.58e-10	1.883e-08	1.023e-05	20555.9	-5.51412	-45.7	1.074e-47	2.648e-44	1.589e-43
TALAM1	11	complement(65499312..65507432)	1506.9	-7.97604	-251.784	5.049e-08	2.873e-05	0.0007471	2437.54	0.918982	1.89078	0.0001155	0.001038	1	1885.15	-6.01648	-64.7351	6.967e-12	9.368e-09	1.03e-07
HSP90B1	12	103930410..103947926	1549.59	-4.27151	-19.3132	1.507e-06	0.0005716	0.0222938	782.611	1.30764	2.47537	3.104e-12	1.485e-10	5.688e-08	529.661	-5.53764	-46.451	0.0001186	0.0318887	1
MLEC	12	120687149..120701864	2423.65	-1.77338	-3.41855	0.0223629	0.414419	1	352.962	0.888295	1.85099	7.49e-05	0.0007164	1	3591.95	-2.55278	-5.86765	0.0007161	0.130762	1
UBC	12	complement(124911646..124914650)	363.372	-5.7054	-52.1789	6.973e-05	0.0135763	1	441.286	0.66656	1.58728	0.0002665	0.002122	1	329.983	-5.42784	-43.0469	0.0001671	0.0433653	1
N4BP2L2	13	complement(32432417..32542710)	183.824	-3.36292	-10.2882	0.0216961	0.414419	1	91.6915	0.999163	1.99884	0.0192546	0.0708375	1	174.095	-3.04488	-8.25279	0.0374758	0.447603	1
ANKRD10	13	complement(110878540..110915107)	193.498	-3.45034	-10.9309	0.0180684	0.414419	1	167.153	1.75009	3.36379	1.754e-05	0.0001994	0.32138	174.095	-3.13282	-8.77145	0.0319937	0.447603	1
MYH7	14	complement(23412740..23435677)	10262	-15.4218	-43896.2	0.0380788	0.414419	1	10262	-12.9485	-7904.46	1.923e-31	6.651e-29	3.525e-27	10262	-15.2479	-38911.2	0.0466454	0.447603	1
NEMF	14	complement(49782083..49853203)	806.635	-2.84969	-7.20845	0.007024	0.414419	1	123.441	0.853211	1.80652	0.0186058	0.0696246	1	675.676	-2.53076	-5.77875	0.0171377	0.447603	1
GREM1	15	32718004..32745106	62028.9	2.14005	4.40779	4.523e-11	3.811e-08	6.692e-07	220.961	-3.10132	-8.58203	4.059e-13	2.268e-11	7.438e-09	58212.5	2.25693	4.77972	5.119e-09	5.048e-06	7.572e-05
EMP2	16	complement(10528422..10580598)	473.933	-4.29769	-19.6668	4.504e-05	0.009601	0.666411	222.16	-0.60983	-1.52608	0.007749	0.0350703	1	1275.51	-2.20305	-4.60452	0.00347	0.447603	1
ITPRIPL2	16	19113932..19121630	255.102	-3.75634	-13.5136	0.009716	0.414419	1	144.125	1.16718	2.24573	0.001924	0.0110984	1	259.336	-3.43853	-10.8418	0.0179432	0.447603	1
MAP1LC3B	16	87392336..87404774	255.102	-4.11889	-17.3744	0.004462	0.356871	1	255.401	1.55963	2.94779	4.065e-07	7.274e-06	0.007448	337.838	-3.80122	-13.9406	0.008752	0.447603	1
RPL13	16	89560657..89566829	1284.49	-4.83669	-28.5751	9.718e-12	9.587e-09	1.438e-07	1684.12	1.12347	2.1787	6.731e-10	2.226e-08	1.233e-05	825.078	-6.8045	-111.779	2.507e-06	0.001159	0.037077
PFN1	17	complement(4945650..4949088)	791.139	-6.96054	-124.547	1.408e-06	0.0005483	0.0208349	1381.7	0.989414	1.98538	4.547e-11	1.777e-09	8.332e-07	1037.34	-4.68247	-25.6782	1.387e-09	1.71e-06	2.052e-05
MTRNR2L1	17	22523111..22524665	1211.36	-3.88848	-14.8098	5.505e-07	0.0002327	0.008146	345.339	-3.79976	-13.9265	4.612e-34	2.012e-31	8.451e-30	345.339	-5.55135	-46.8947	0.0001239	0.0327372	1
KRT19	17	complement(41523617..41528308)	284.091	-4.57349	-23.81	0.001705	0.170452	1	11909.4	6.6008	97.0599	1.095e-140	1.003e-136	2.006e-136	2130.87	-1.98844	-3.96807	0.006175	0.447603	1
RNF213	17	80260820..80398794	522.648	-3.19844	-9.17968	0.00254	0.226402	1	226.625	1.31361	2.48562	2.375e-05	0.0002573	0.435283	801.282	-3.85419	-14.462	0.007798	0.447603	1
TCF4	18	complement(55222185..55635957)	180.996	-5.01291	-32.2876	0.0005216	0.0683054	1	180.996	-6.17435	-72.2213	2.175e-15	1.633e-13	3.986e-11	259.336	-4.69081	-25.827	0.001067	0.181357	1
RPL18A	19	17859910..17863319	635.288	-6.74916	-107.572	2.979e-06	0.001025	0.0440842	1468.55	1.31616	2.49003	6.24e-18	6.424e-16	1.143e-13	644.33	-5.45464	-43.854	1.687e-07	9.979e-05	0.002495
ACTN4	19	38647649..38731589	3299.83	-1.57036	-2.9698	0.001412	0.150262	1	919.165	2.10614	4.30538	1.512e-21	2.253e-19	2.771e-17	1451.5	-3.04698	-8.26479	7.172e-05	0.020399	1
RNA45SN2	21	8205988..8219302	9039.22	-3.07577	-8.43138	1.93e-05	0.004923	0.285511	1439.4	-3.41911	-10.6969	1.662e-05	0.0001911	0.304612	3765.88	-3.91237	-15.0571	8.858e-06	0.003541	0.131011
RNA18SN2	21	8209631..8211499	50091.8	-8.47673	-356.246	1.613e-100	4.774e-97	2.387e-96	50091.8	-3.34135	-10.1356	6.658e-70	9.385e-67	1.22e-65	50091.8	-7.46613	-176.82	6.154e-113	3.034e-109	9.102e-109
RNA28SN2	21	8213888..8218941	9578.04	-1.7018	-3.25307	0.007224	0.414419	1	518.693	-8.69794	-415.281	1.878e-12	9.379e-11	3.441e-08	2920.78	-2.69051	-6.45541	0.0006854	0.127101	1
RNA45SN3	21	8389035..8402343	11971.4	-1.78206	-3.43917	0.0296642	0.414419	1	623.41	-2.00872	-4.02424	0.0214809	0.0779788	1	4592.64	-2.41023	-5.31558	0.0337319	0.447603	1
RNA18SN3	21	8392666..8394534	50566.6	-8.43258	-345.51	9.128e-110	1.351e-105	1.351e-105	50566.6	-3.35174	-10.2088	8.659e-68	1.133e-64	1.587e-63	50566.6	-7.94027	-245.618	1.596e-103	4.72e-100	2.36e-99
RNA18SN1	21	8436876..8438744	36942.8	-8.17184	-288.382	8.657e-103	3.202e-99	1.281e-98	36942.8	-4.96198	-31.1677	2.21e-71	5.061e-68	4.049e-67	36942.8	-7.15751	-142.766	1.11e-123	8.207e-120	1.641e-119
RNA28SN1	21	8441146..8446211	1539.81	-7.94345	-246.16	3.566e-07	0.0001622	0.005277	1539.81	-7.72225	-211.169	8.228e-27	1.984e-24	1.508e-22	2234.53	-5.48761	-44.8679	1.443e-08	1.139e-05	0.0002135
CBX6	22	complement(38861422..38872216)	585.417	-3.34826	-10.1842	0.0001783	0.0289851	1	408.472	1.38798	2.61712	1.852e-08	4.687e-07	0.0003394	168.665	-4.59301	-24.1342	0.00162	0.260517	1
ZC3H7B	22	41301525..41360147	612.745	-3.61926	-12.2887	0.0136876	0.414419	1	75.3231	-1.15195	-2.22214	0.007037	0.032407	1	718.391	-3.3385	-10.1155	0.0234808	0.447603	1
RNA18SN4	KI270733.1	125931..127799	50432.2	-8.76375	-434.661	2.289e-103	1.129e-99	3.387e-99	50432.2	-3.34342	-10.1501	5.898e-63	6.358e-60	1.081e-58	50432.2	-7.61319	-195.793	3.43e-126	5.074e-122	5.074e-122
RNA28SN4	KI270733.1	130204..135280	2726.75	-7.22423	-149.523	1.041e-16	1.54e-13	1.54e-12	2726.75	-3.06642	-8.37695	3.284e-48	2.229e-45	6.019e-44	8127.29	-4.09523	-17.0918	1.992e-06	0.0009823	0.0294705
RNA18SN5	GL000220.1	109078..110946	37533.6	-8.06593	-267.97	5.834e-104	4.316e-100	8.633e-100	37533.6	-4.99707	-31.9352	8.04e-93	3.683e-89	1.473e-88	37533.6	-7.45086	-174.957	3.329e-111	1.231e-107	4.924e-107
RNR1	MT	648..1601	19847	-7.64654	-200.373	1.746e-66	3.229e-63	2.583e-62	19847	-2.94584	-7.70522	4.175e-66	4.782e-63	7.651e-62	20748.9	-5.75015	-53.8229	6.094e-20	1.127e-16	9.013e-16
TRNV	MT	1602..1670	255.102	-5.11155	-34.5724	0.000405	0.0544822	1	188.069	-5.65537	-50.4005	2.249e-18	2.41e-16	4.121e-14	188.069	-4.79856	-27.8298	0.0008742	0.154475	1
RNR2	MT	1671..3229	75008.3	-5.64541	-50.0537	5.5e-93	1.356e-89	8.139e-89	75008.3	-1.53743	-2.90277	2.563e-32	1.037e-29	4.696e-28	105971	-4.94173	-30.7333	1.165e-38	2.461e-35	1.723e-34
